# Supplementary material for: The causes and consequences of Alzheimer’s disease: phenome-wide evidence from Mendelian randomization
Source: Nat Commun. 2022 Aug 11;13:4726. doi: 10.1038/s41467-022-32183-6 (PMC9372151; doi:10.1038/s41467-022-32183-6)
Supplement: Supplementary file 4 — Supplementary Data 1-13 [file 41467_2022_32183_MOESM4_ESM.xls]

## Sheet: Table of contents
Data	Description
Supplementary Data 1	PheWAS of polygenic risk score for tertile 1 participants (ages 39-53 years)
Supplementary Data 2	PheWAS of polygenic risk score for tertile 2 participants (ages 53-62 years)
Supplementary Data 3	PheWAS of polygenic risk score fro tertile 3 participants (ages 62-72 years)
Supplementary Data 4	Replication of PheWAS hits in the HUNT study
Supplementary Data 5	PheWAS of polygenic risk score including the APOE region for the entire UK Biobank sample (N=334,968 participants)
Supplementary Data 6	PheWAS of polygenic risk score excluding the APOE region for the entire UK Biobank sample (N=334,968 participants)
Supplementary Data 7	Steiger filtering for basal metabolic rate
Supplementary Data 8	Steiger filtering for whole fat-free mass
Supplementary Data 9	Steiger filtering for whole body water mass
Supplementary Data 10	Steiger filtering for forced vital capacity
Supplementary Data 11	Steiger filtering for self-reported moderate physical activity
Supplementary Data 12	Steiger filtering for A level qualifications
Supplementary Data 13	Steiger filtering for college degree qualifications

## Sheet: Supplementary Data 1
Supplementary Data 1. PheWAS of polygenic risk score for tertile 1 participants (ages 39-53 years)
varName	varType	n	beta	lower	upper	pvalue	resType	description	isTraitOfInterest	Cat1_ID	Cat1_Title	Cat2_ID	Cat2_Title	Cat3_ID	Cat3_Title	Category	Path
20110#10	CAT-MUL	99746/4189(103935)	0.369757	0.341986	0.397422	1.0606e-150	LOGISTIC-BINARY	Illnesses of mother		100000	UK Biobank Assessment Centre	100025	Touchscreen	100034	Family history	100034	UK Biobank Assessment Centre > Touchscreen > Family history
20107#10	CAT-MUL	95793/3374(99167)	0.304966	0.273871	0.33589	8.41885e-83	LOGISTIC-BINARY	Illnesses of father		100000	UK Biobank Assessment Centre	100025	Touchscreen	100034	Family history	100034	UK Biobank Assessment Centre > Touchscreen > Family history
20002#1473	CAT-MUL	106724/4922(111646)	0.156631	0.129269	0.183836	2.25809e-29	LOGISTIC-BINARY	Non-cancer illness code, self-reported		100000	UK Biobank Assessment Centre	100071	Verbal interview	100074	Medical conditions	100074	UK Biobank Assessment Centre > Verbal interview > Medical conditions
30070	CONTINUOUS	108304	-0.0288429	-0.0347699	-0.0229159	1.48519e-21	LINEAR	Red blood cell (erythrocyte) distribution width		100078	Biological samples	100079	Assay results	100080	Blood assays	100081	Biological samples > Assay results > Blood assays > Blood count
30270	CONTINUOUS	106599	-0.0222526	-0.0282256	-0.0162797	2.85434e-13	LINEAR	Mean sphered cell volume		100078	Biological samples	100079	Assay results	100080	Blood assays	100081	Biological samples > Assay results > Blood assays > Blood count
6177#1	CAT-MUL	45525/4079(49604)	0.114841	0.0835707	0.145922	5.18462e-13	LOGISTIC-BINARY	Medication for cholesterol, blood pressure or diabetes		100000	UK Biobank Assessment Centre	100025	Touchscreen	100036	Health and medical history	100045	UK Biobank Assessment Centre > Touchscreen > Health and medical history > Medication
6153#1	CAT-MUL	58992/2135(61127)	0.145149	0.103855	0.186059	4.44079e-12	LOGISTIC-BINARY	Medication for cholesterol, blood pressure, diabetes, or take exogenous hormones		100000	UK Biobank Assessment Centre	100025	Touchscreen	100036	Health and medical history	100045	UK Biobank Assessment Centre > Touchscreen > Health and medical history > Medication
20003#1140861958	CAT-MUL	107550/4096(111646)	0.106708	0.0763383	0.136865	4.80233e-12	LOGISTIC-BINARY	Treatment/medication code		100000	UK Biobank Assessment Centre	100071	Verbal interview	100075	Medications	100075	UK Biobank Assessment Centre > Verbal interview > Medications
30260	CONTINUOUS	106599	-0.019888	-0.0258796	-0.0138964	7.75996e-11	LINEAR	Mean reticulocyte volume		100078	Biological samples	100079	Assay results	100080	Blood assays	100081	Biological samples > Assay results > Blood assays > Blood count
41204#E780	CAT-MUL	108481/3175(111656)	0.108272	0.0740775	0.142187	4.61262e-10	LOGISTIC-BINARY	Diagnoses - secondary ICD10		100091	Health-related outcomes	2000	Hospital in-patient	2002	Diagnoses	2022	Health-related outcomes > Hospital in-patient > Diagnoses > Summary Information (diagnoses)
30240	CONTINUOUS	106599	0.0174343	0.0114442	0.0234243	1.16923e-08	LINEAR	Reticulocyte percentage		100078	Biological samples	100079	Assay results	100080	Blood assays	100081	Biological samples > Assay results > Blood assays > Blood count
30250	CONTINUOUS	106598	0.0160314	0.0101496	0.0219132	9.20454e-08	LINEAR	Reticulocyte count		100078	Biological samples	100079	Assay results	100080	Blood assays	100081	Biological samples > Assay results > Blood assays > Blood count
30060	CONTINUOUS	108302	0.0147761	0.00889514	0.020657	8.46785e-07	LINEAR	Mean corpuscular haemoglobin concentration		100078	Biological samples	100079	Assay results	100080	Blood assays	100081	Biological samples > Assay results > Blood assays > Blood count
30090	CONTINUOUS	108300	-0.014273	-0.0199866	-0.00855941	9.78465e-07	LINEAR	Platelet crit		100078	Biological samples	100079	Assay results	100080	Blood assays	100081	Biological samples > Assay results > Blood assays > Blood count
30290	CONTINUOUS	106599	0.0145818	0.00858778	0.0205758	1.86205e-06	LINEAR	High light scatter reticulocyte percentage		100078	Biological samples	100079	Assay results	100080	Blood assays	100081	Biological samples > Assay results > Blood assays > Blood count
20110#100	CAT-MUL	55158/49301(104459)	-0.0293598	-0.0416416	-0.0170828	2.78221e-06	LOGISTIC-BINARY	Illnesses of mother		100000	UK Biobank Assessment Centre	100025	Touchscreen	100034	Family history	100034	UK Biobank Assessment Centre > Touchscreen > Family history
20003#1141146234	CAT-MUL	110566/1080(111646)	0.132816	0.075381	0.189428	4.979e-06	LOGISTIC-BINARY	Treatment/medication code		100000	UK Biobank Assessment Centre	100071	Verbal interview	100075	Medications	100075	UK Biobank Assessment Centre > Verbal interview > Medications
30300	CONTINUOUS	106598	0.0137729	0.00783998	0.0197059	5.37114e-06	LINEAR	High light scatter reticulocyte count		100078	Biological samples	100079	Assay results	100080	Blood assays	100081	Biological samples > Assay results > Blood assays > Blood count
1835	CAT-SIN	31625/78139(109764)	-0.0304683	-0.0437955	-0.0171243	7.53268e-06	LOGISTIC-BINARY	Mother still alive		100000	UK Biobank Assessment Centre	100025	Touchscreen	100034	Family history	100034	UK Biobank Assessment Centre > Touchscreen > Family history
30110	CONTINUOUS	108300	0.0131649	0.00726325	0.0190666	1.23134e-05	LINEAR	Platelet distribution width		100078	Biological samples	100079	Assay results	100080	Blood assays	100081	Biological samples > Assay results > Blood assays > Blood count
41210#Y022	CAT-MUL	111385/271(111656)	0.238975	0.128738	0.346358	1.65583e-05	LOGISTIC-BINARY	Operative procedures - secondary OPCS		100091	Health-related outcomes	2000	Hospital in-patient	2005	Operations	2025	Health-related outcomes > Hospital in-patient > Operations > Summary Information (operations)
6177#100	CAT-MUL	6939/42665(49604)	-0.0553285	-0.080621	-0.0299245	1.88387e-05	LOGISTIC-BINARY	Medication for cholesterol, blood pressure or diabetes		100000	UK Biobank Assessment Centre	100025	Touchscreen	100036	Health and medical history	100045	UK Biobank Assessment Centre > Touchscreen > Health and medical history > Medication
41200#K492	CAT-MUL	111631/25(111656)	0.688433	0.363526	1.00313	2.22945e-05	LOGISTIC-BINARY	Operative procedures - main OPCS		100091	Health-related outcomes	2000	Hospital in-patient	2005	Operations	2025	Health-related outcomes > Hospital in-patient > Operations > Summary Information (operations)
41229#5QM	CAT-MUL	111629/27(111656)	0.602841	0.287985	0.904864	0.000118557	LOGISTIC-BINARY	PCT responsible for patient data		100091	Health-related outcomes	2000	Hospital in-patient	2001	Admission and discharge	2021	Health-related outcomes > Hospital in-patient > Admission and discharge > Summary Information (admission and discharge)
41200#D102	CAT-MUL	111619/37(111656)	0.508332	0.232837	0.771598	0.000205858	LOGISTIC-BINARY	Operative procedures - main OPCS		100091	Health-related outcomes	2000	Hospital in-patient	2005	Operations	2025	Health-related outcomes > Hospital in-patient > Operations > Summary Information (operations)
20107#9	CAT-MUL	87286/12283(99569)	-0.0361563	-0.0553281	-0.0170672	0.00021188	LOGISTIC-BINARY	Illnesses of father		100000	UK Biobank Assessment Centre	100025	Touchscreen	100034	Family history	100034	UK Biobank Assessment Centre > Touchscreen > Family history
1538-0	CAT-SIN	69407/111443	-999	-999	-999	0.000219916	MULTINOMIAL-LOGISTIC	Major dietary changes in the last 5 years		100000	UK Biobank Assessment Centre	100025	Touchscreen	100050	Lifestyle and environment	100052	UK Biobank Assessment Centre > Touchscreen > Lifestyle and environment > Diet
41230#5QM	CAT-MUL	111630/26(111656)	0.586344	0.263649	0.894953	0.000253335	LOGISTIC-BINARY	PCT where patients GP was registered		100091	Health-related outcomes	2000	Hospital in-patient	2001	Admission and discharge	2021	Health-related outcomes > Hospital in-patient > Admission and discharge > Summary Information (admission and discharge)
41200#U091	CAT-MUL	111622/34(111656)	-0.908575	-1.41704	-0.447295	0.000255211	LOGISTIC-BINARY	Operative procedures - main OPCS		100091	Health-related outcomes	2000	Hospital in-patient	2005	Operations	2025	Health-related outcomes > Hospital in-patient > Operations > Summary Information (operations)
40011#8743	CAT-MUL	111193/463(111656)	0.15917	0.0727481	0.243704	0.000261352	LOGISTIC-BINARY	Histology of cancer tumour		100091	Health-related outcomes	100092	Cancer register	100092	Cancer register	100092	Health-related outcomes > Cancer register
41210#Y218	CAT-MUL	111314/342(111656)	0.183347	0.0834655	0.280752	0.000267937	LOGISTIC-BINARY	Operative procedures - secondary OPCS		100091	Health-related outcomes	2000	Hospital in-patient	2005	Operations	2025	Health-related outcomes > Hospital in-patient > Operations > Summary Information (operations)
1070	INTEGER	104072	-0.0209855	-0.032339	-0.00963206	0.000291544	ORDERED-LOGISTIC	Time spent watching television (TV)		100000	UK Biobank Assessment Centre	100025	Touchscreen	100050	Lifestyle and environment	100054	UK Biobank Assessment Centre > Touchscreen > Lifestyle and environment > Physical activity
2654-7	CAT-SIN	20333/56965	-999	-999	-999	0.000320824	MULTINOMIAL-LOGISTIC	Non-butter spread type details		100000	UK Biobank Assessment Centre	100025	Touchscreen	100050	Lifestyle and environment	100052	UK Biobank Assessment Centre > Touchscreen > Lifestyle and environment > Diet
1428-3	CAT-SIN	57167/111425	-999	-999	-999	0.000337615	MULTINOMIAL-LOGISTIC	Spread type		100000	UK Biobank Assessment Centre	100025	Touchscreen	100050	Lifestyle and environment	100052	UK Biobank Assessment Centre > Touchscreen > Lifestyle and environment > Diet
40006#C20	CAT-MUL	111527/129(111656)	0.279007	0.121006	0.43136	0.000419059	LOGISTIC-BINARY	Type of cancer: ICD10		100091	Health-related outcomes	100092	Cancer register	100092	Cancer register	100092	Health-related outcomes > Cancer register
20110#9	CAT-MUL	93661/10499(104160)	-0.0364288	-0.056919	-0.0160378	0.0004775	LOGISTIC-BINARY	Illnesses of mother		100000	UK Biobank Assessment Centre	100025	Touchscreen	100034	Family history	100034	UK Biobank Assessment Centre > Touchscreen > Family history
41204#O752	CAT-MUL	111570/86(111656)	0.330067	0.139008	0.51347	0.000538594	LOGISTIC-BINARY	Diagnoses - secondary ICD10		100091	Health-related outcomes	2000	Hospital in-patient	2002	Diagnoses	2022	Health-related outcomes > Hospital in-patient > Diagnoses > Summary Information (diagnoses)
1797	CAT-SIN	52975/55563(108538)	-0.021822	-0.0341933	-0.00945168	0.000545429	LOGISTIC-BINARY	Father still alive		100000	UK Biobank Assessment Centre	100025	Touchscreen	100034	Family history	100034	UK Biobank Assessment Centre > Touchscreen > Family history
41204#M1099	CAT-MUL	111485/171(111656)	0.239295	0.100176	0.373919	0.000604846	LOGISTIC-BINARY	Diagnoses - secondary ICD10		100091	Health-related outcomes	2000	Hospital in-patient	2002	Diagnoses	2022	Health-related outcomes > Hospital in-patient > Diagnoses > Summary Information (diagnoses)
42001-1	CAT-SIN	1069/1418	-999	-999	-999	0.000629715	MULTINOMIAL-LOGISTIC	Source of first myocardial infarction report		100091	Health-related outcomes	42	Algorithmically-defined outcomes	44	Myocardial infarction outcomes	44	Health-related outcomes > Algorithmically-defined outcomes > Myocardial infarction outcomes
20003#1141192736	CAT-MUL	111448/198(111646)	0.222474	0.0928056	0.348145	0.000630821	LOGISTIC-BINARY	Treatment/medication code		100000	UK Biobank Assessment Centre	100071	Verbal interview	100075	Medications	100075	UK Biobank Assessment Centre > Verbal interview > Medications
20107#100	CAT-MUL	60544/39195(99739)	-0.0221767	-0.0349688	-0.00939649	0.000675172	LOGISTIC-BINARY	Illnesses of father		100000	UK Biobank Assessment Centre	100025	Touchscreen	100034	Family history	100034	UK Biobank Assessment Centre > Touchscreen > Family history
6159#4	CAT-MUL	83287/28233(111520)	-0.023548	-0.0371502	-0.00997378	0.000682265	LOGISTIC-BINARY	Pain type(s) experienced in last month		100000	UK Biobank Assessment Centre	100025	Touchscreen	100036	Health and medical history	100048	UK Biobank Assessment Centre > Touchscreen > Health and medical history > Pain
20107#1	CAT-MUL	70672/29970(100642)	0.0233988	0.0098669	0.0369122	0.000695221	LOGISTIC-BINARY	Illnesses of father		100000	UK Biobank Assessment Centre	100025	Touchscreen	100034	Family history	100034	UK Biobank Assessment Centre > Touchscreen > Family history
41202#I219	CAT-MUL	111279/377(111656)	0.162884	0.0669578	0.256524	0.0007532	LOGISTIC-BINARY	Diagnoses - main ICD10		100091	Health-related outcomes	2000	Hospital in-patient	2002	Diagnoses	2022	Health-related outcomes > Hospital in-patient > Diagnoses > Summary Information (diagnoses)
41204#R060	CAT-MUL	111008/648(111656)	0.125079	0.050956	0.19778	0.000837473	LOGISTIC-BINARY	Diagnoses - secondary ICD10		100091	Health-related outcomes	2000	Hospital in-patient	2002	Diagnoses	2022	Health-related outcomes > Hospital in-patient > Diagnoses > Summary Information (diagnoses)
6153#100	CAT-MUL	12841/48286(61127)	-0.0327017	-0.0520246	-0.013322	0.000925602	LOGISTIC-BINARY	Medication for cholesterol, blood pressure, diabetes, or take exogenous hormones		100000	UK Biobank Assessment Centre	100025	Touchscreen	100036	Health and medical history	100045	UK Biobank Assessment Centre > Touchscreen > Health and medical history > Medication
41200#E499	CAT-MUL	111414/242(111656)	-0.234837	-0.377503	-0.0979836	0.000985013	LOGISTIC-BINARY	Operative procedures - main OPCS		100091	Health-related outcomes	2000	Hospital in-patient	2005	Operations	2025	Health-related outcomes > Hospital in-patient > Operations > Summary Information (operations)
41203#4639	CAT-MUL	111614/42(111656)	0.433219	0.166481	0.686701	0.00105612	LOGISTIC-BINARY	Diagnoses - main ICD9		100091	Health-related outcomes	2000	Hospital in-patient	2002	Diagnoses	2022	Health-related outcomes > Hospital in-patient > Diagnoses > Summary Information (diagnoses)
41204#Z874	CAT-MUL	110156/1500(111656)	-0.0884208	-0.141778	-0.0358715	0.00106394	LOGISTIC-BINARY	Diagnoses - secondary ICD10		100091	Health-related outcomes	2000	Hospital in-patient	2002	Diagnoses	2022	Health-related outcomes > Hospital in-patient > Diagnoses > Summary Information (diagnoses)
41204#I495	CAT-MUL	111629/27(111656)	0.519817	0.196325	0.827131	0.0011714	LOGISTIC-BINARY	Diagnoses - secondary ICD10		100091	Health-related outcomes	2000	Hospital in-patient	2002	Diagnoses	2022	Health-related outcomes > Hospital in-patient > Diagnoses > Summary Information (diagnoses)
41202#O420	CAT-MUL	111490/166(111656)	-0.288449	-0.467175	-0.118619	0.00117171	LOGISTIC-BINARY	Diagnoses - main ICD10		100091	Health-related outcomes	2000	Hospital in-patient	2002	Diagnoses	2022	Health-related outcomes > Hospital in-patient > Diagnoses > Summary Information (diagnoses)
3591	CAT-SIN	55675/1041(56716)	0.0976882	0.0382424	0.156245	0.00117196	LOGISTIC-BINARY	Ever had hysterectomy (womb removed)		100000	UK Biobank Assessment Centre	100025	Touchscreen	100068	Sex-specific factors	100069	UK Biobank Assessment Centre > Touchscreen > Sex-specific factors > Female-specific factors
41203#6101	CAT-MUL	111645/11(111656)	0.798394	0.29917	1.28639	0.00133558	LOGISTIC-BINARY	Diagnoses - main ICD9		100091	Health-related outcomes	2000	Hospital in-patient	2002	Diagnoses	2022	Health-related outcomes > Hospital in-patient > Diagnoses > Summary Information (diagnoses)
41202#O033	CAT-MUL	111642/14(111656)	0.688814	0.253332	1.1054	0.00138821	LOGISTIC-BINARY	Diagnoses - main ICD10		100091	Health-related outcomes	2000	Hospital in-patient	2002	Diagnoses	2022	Health-related outcomes > Hospital in-patient > Diagnoses > Summary Information (diagnoses)
41200#V671	CAT-MUL	111646/10(111656)	0.802597	0.297236	1.29424	0.00140158	LOGISTIC-BINARY	Operative procedures - main OPCS		100091	Health-related outcomes	2000	Hospital in-patient	2005	Operations	2025	Health-related outcomes > Hospital in-patient > Operations > Summary Information (operations)
41210#K634	CAT-MUL	111318/338(111656)	0.162715	0.0613621	0.261508	0.00143179	LOGISTIC-BINARY	Operative procedures - secondary OPCS		100091	Health-related outcomes	2000	Hospital in-patient	2005	Operations	2025	Health-related outcomes > Hospital in-patient > Operations > Summary Information (operations)
30080	CONTINUOUS	108303	-0.0094354	-0.0152506	-0.00362022	0.00147231	LINEAR	Platelet count		100078	Biological samples	100079	Assay results	100080	Blood assays	100081	Biological samples > Assay results > Blood assays > Blood count
23254	INTEGER	1110	-0.0601897	-0.0974444	-0.0229349	0.00156629	LINEAR	Arm lean mass (right)	YES	100000	UK Biobank Assessment Centre	100003	Imaging	103	DXA assessment	124	UK Biobank Assessment Centre > Imaging > DXA assessment > Body composition by DXA
41202#N139	CAT-MUL	111646/10(111656)	0.783083	0.279467	1.26835	0.0016693	LOGISTIC-BINARY	Diagnoses - main ICD10		100091	Health-related outcomes	2000	Hospital in-patient	2002	Diagnoses	2022	Health-related outcomes > Hospital in-patient > Diagnoses > Summary Information (diagnoses)
41210#Y188	CAT-MUL	111590/66(111656)	0.336832	0.119945	0.543764	0.00179668	LOGISTIC-BINARY	Operative procedures - secondary OPCS		100091	Health-related outcomes	2000	Hospital in-patient	2005	Operations	2025	Health-related outcomes > Hospital in-patient > Operations > Summary Information (operations)
20003#1140868364	CAT-MUL	111608/38(111646)	0.427588	0.149164	0.691907	0.00193953	LOGISTIC-BINARY	Treatment/medication code		100000	UK Biobank Assessment Centre	100071	Verbal interview	100075	Medications	100075	UK Biobank Assessment Centre > Verbal interview > Medications
20003#1140868364	CAT-MUL	111608/38(111646)	0.427588	0.149164	0.691907	0.00193953	LOGISTIC-BINARY	Treatment/medication code		100000	UK Biobank Assessment Centre	100071	Verbal interview	100075	Medications	100075	UK Biobank Assessment Centre > Verbal interview > Medications
41210#Q029	CAT-MUL	111639/17(111656)	-1.16063	-1.92346	-0.473123	0.00194795	LOGISTIC-BINARY	Operative procedures - secondary OPCS		100091	Health-related outcomes	2000	Hospital in-patient	2005	Operations	2025	Health-related outcomes > Hospital in-patient > Operations > Summary Information (operations)
25722	CONTINUOUS	3542	-0.0522857	-0.0856434	-0.018928	0.00213426	LINEAR	Weighted-mean ISOVF in tract medial lemniscus (right)		100000	UK Biobank Assessment Centre	100003	Imaging	100	Brain MRI	135	UK Biobank Assessment Centre > Imaging > Brain MRI > Diffusion brain MRI > dMRI weighted means
102	INTEGER	104800	-0.00941428	-0.0154452	-0.00338339	0.0022172	LINEAR	Pulse rate, automated reading		100000	UK Biobank Assessment Centre	100006	Physical measures	100011	Blood pressure	100011	UK Biobank Assessment Centre > Physical measures > Blood pressure
6143#100	CAT-MUL	92477/343(92820)	-0.178774	-0.295408	-0.0660173	0.00224331	LOGISTIC-BINARY	Transport type for commuting to job workplace		100000	UK Biobank Assessment Centre	100025	Touchscreen	100062	Sociodemographics	100064	UK Biobank Assessment Centre > Touchscreen > Sociodemographics > Employment
41202#S999	CAT-MUL	111635/21(111656)	0.551866	0.18608	0.898956	0.00226436	LOGISTIC-BINARY	Diagnoses - main ICD10		100091	Health-related outcomes	2000	Hospital in-patient	2002	Diagnoses	2022	Health-related outcomes > Hospital in-patient > Diagnoses > Summary Information (diagnoses)
41210#W784	CAT-MUL	111599/57(111656)	-0.501033	-0.839498	-0.191868	0.00241328	LOGISTIC-BINARY	Operative procedures - secondary OPCS		100091	Health-related outcomes	2000	Hospital in-patient	2005	Operations	2025	Health-related outcomes > Hospital in-patient > Operations > Summary Information (operations)
41204#T825	CAT-MUL	111634/22(111656)	0.537344	0.176429	0.87817	0.002532	LOGISTIC-BINARY	Diagnoses - secondary ICD10		100091	Health-related outcomes	2000	Hospital in-patient	2002	Diagnoses	2022	Health-related outcomes > Hospital in-patient > Diagnoses > Summary Information (diagnoses)
100540	CAT-SIN	16275	-0.259644	-0.428221	-0.0910664	0.00254169	ORDERED-LOGISTIC	Low calorie hot chocolate intake		100089	Online follow-up	100090	Diet by 24-hour recall	100104	Hot/cold beverages yesterday	100104	Online follow-up > Diet by 24-hour recall > Hot/cold beverages yesterday
41203#6269	CAT-MUL	111632/24(111656)	0.517389	0.170508	0.846631	0.00256096	LOGISTIC-BINARY	Diagnoses - main ICD9		100091	Health-related outcomes	2000	Hospital in-patient	2002	Diagnoses	2022	Health-related outcomes > Hospital in-patient > Diagnoses > Summary Information (diagnoses)
41229#5J6	CAT-MUL	111317/339(111656)	0.153177	0.0521001	0.251744	0.00262226	LOGISTIC-BINARY	PCT responsible for patient data		100091	Health-related outcomes	2000	Hospital in-patient	2001	Admission and discharge	2021	Health-related outcomes > Hospital in-patient > Admission and discharge > Summary Information (admission and discharge)
41205#6250	CAT-MUL	111639/17(111656)	0.605411	0.19861	0.995389	0.00267983	LOGISTIC-BINARY	Diagnoses - secondary ICD9		100091	Health-related outcomes	2000	Hospital in-patient	2002	Diagnoses	2022	Health-related outcomes > Hospital in-patient > Diagnoses > Summary Information (diagnoses)
41204#C504	CAT-MUL	111569/87(111656)	0.287158	0.0947743	0.471339	0.00275324	LOGISTIC-BINARY	Diagnoses - secondary ICD10		100091	Health-related outcomes	2000	Hospital in-patient	2002	Diagnoses	2022	Health-related outcomes > Hospital in-patient > Diagnoses > Summary Information (diagnoses)
4080	INTEGER	104800	0.0087339	0.00300415	0.0144636	0.00281222	LINEAR	Systolic blood pressure, automated reading		100000	UK Biobank Assessment Centre	100006	Physical measures	100011	Blood pressure	100011	UK Biobank Assessment Centre > Physical measures > Blood pressure
1458	INTEGER	106250	0.0169176	0.00579744	0.0280378	0.00286593	ORDERED-LOGISTIC	Cereal intake		100000	UK Biobank Assessment Centre	100025	Touchscreen	100050	Lifestyle and environment	100052	UK Biobank Assessment Centre > Touchscreen > Lifestyle and environment > Diet
41204#M774	CAT-MUL	111642/14(111656)	-1.24514	-2.0975	-0.479181	0.00295205	LOGISTIC-BINARY	Diagnoses - secondary ICD10		100091	Health-related outcomes	2000	Hospital in-patient	2002	Diagnoses	2022	Health-related outcomes > Hospital in-patient > Diagnoses > Summary Information (diagnoses)
41200#A574	CAT-MUL	111608/48(111656)	0.370961	0.118446	0.610672	0.0030518	LOGISTIC-BINARY	Operative procedures - main OPCS		100091	Health-related outcomes	2000	Hospital in-patient	2005	Operations	2025	Health-related outcomes > Hospital in-patient > Operations > Summary Information (operations)
41202#M2552	CAT-MUL	111637/19(111656)	0.554668	0.169874	0.918325	0.00344916	LOGISTIC-BINARY	Diagnoses - main ICD10		100091	Health-related outcomes	2000	Hospital in-patient	2002	Diagnoses	2022	Health-related outcomes > Hospital in-patient > Diagnoses > Summary Information (diagnoses)
41200#D128	CAT-MUL	111634/22(111656)	0.517552	0.157837	0.857171	0.00352004	LOGISTIC-BINARY	Operative procedures - main OPCS		100091	Health-related outcomes	2000	Hospital in-patient	2005	Operations	2025	Health-related outcomes > Hospital in-patient > Operations > Summary Information (operations)
20003#1140870788	CAT-MUL	111279/367(111646)	0.14372	0.0458991	0.239101	0.00353233	LOGISTIC-BINARY	Treatment/medication code		100000	UK Biobank Assessment Centre	100071	Verbal interview	100075	Medications	100075	UK Biobank Assessment Centre > Verbal interview > Medications
41200#E028	CAT-MUL	111600/56(111656)	0.341379	0.104587	0.566446	0.00368009	LOGISTIC-BINARY	Operative procedures - main OPCS		100091	Health-related outcomes	2000	Hospital in-patient	2005	Operations	2025	Health-related outcomes > Hospital in-patient > Operations > Summary Information (operations)
41204#K594	CAT-MUL	111646/10(111656)	0.738333	0.223776	1.23308	0.00369894	LOGISTIC-BINARY	Diagnoses - secondary ICD10		100091	Health-related outcomes	2000	Hospital in-patient	2002	Diagnoses	2022	Health-related outcomes > Hospital in-patient > Diagnoses > Summary Information (diagnoses)
41202#F458	CAT-MUL	111594/62(111656)	0.324252	0.0990493	0.538603	0.00375409	LOGISTIC-BINARY	Diagnoses - main ICD10		100091	Health-related outcomes	2000	Hospital in-patient	2002	Diagnoses	2022	Health-related outcomes > Hospital in-patient > Diagnoses > Summary Information (diagnoses)
41202#I251	CAT-MUL	110524/1132(111656)	0.0841038	0.026757	0.140612	0.00377942	LOGISTIC-BINARY	Diagnoses - main ICD10		100091	Health-related outcomes	2000	Hospital in-patient	2002	Diagnoses	2022	Health-related outcomes > Hospital in-patient > Diagnoses > Summary Information (diagnoses)
102930	CAT-SIN	13151/3136(16287)	-0.0582319	-0.0979793	-0.0187935	0.0039404	LOGISTIC-BINARY	Egg consumers		100089	Online follow-up	100090	Diet by 24-hour recall	100107	Milk/eggs/cheese yesterday	100107	Online follow-up > Diet by 24-hour recall > Milk/eggs/cheese yesterday
23242	CONTINUOUS	1110	-0.0789453	-0.132654	-0.0252371	0.00400188	LINEAR	Trunk BMD (bone mineral density) (left)		100000	UK Biobank Assessment Centre	100003	Imaging	103	DXA assessment	125	UK Biobank Assessment Centre > Imaging > DXA assessment > Bone size, mineral and density by DXA
41202#M1395	CAT-MUL	111640/16(111656)	0.586866	0.172926	0.978768	0.00400555	LOGISTIC-BINARY	Diagnoses - main ICD10		100091	Health-related outcomes	2000	Hospital in-patient	2002	Diagnoses	2022	Health-related outcomes > Hospital in-patient > Diagnoses > Summary Information (diagnoses)
23241	CONTINUOUS	1310	-0.0712912	-0.119862	-0.0227203	0.00404878	LINEAR	Trunk BMD (bone mineral density)		100000	UK Biobank Assessment Centre	100003	Imaging	103	DXA assessment	125	UK Biobank Assessment Centre > Imaging > DXA assessment > Bone size, mineral and density by DXA
41200#T879	CAT-MUL	111639/17(111656)	0.571549	0.166138	0.954141	0.00417537	LOGISTIC-BINARY	Operative procedures - main OPCS		100091	Health-related outcomes	2000	Hospital in-patient	2005	Operations	2025	Health-related outcomes > Hospital in-patient > Operations > Summary Information (operations)
41200#F362	CAT-MUL	111627/29(111656)	0.451451	0.131677	0.753174	0.00423107	LOGISTIC-BINARY	Operative procedures - main OPCS		100091	Health-related outcomes	2000	Hospital in-patient	2005	Operations	2025	Health-related outcomes > Hospital in-patient > Operations > Summary Information (operations)
41203#6379	CAT-MUL	111515/141(111656)	0.223314	0.0670151	0.374158	0.00432949	LOGISTIC-BINARY	Diagnoses - main ICD9		100091	Health-related outcomes	2000	Hospital in-patient	2002	Diagnoses	2022	Health-related outcomes > Hospital in-patient > Diagnoses > Summary Information (diagnoses)
41200#Q102	CAT-MUL	111622/34(111656)	-0.650234	-1.12337	-0.227717	0.00447285	LOGISTIC-BINARY	Operative procedures - main OPCS		100091	Health-related outcomes	2000	Hospital in-patient	2005	Operations	2025	Health-related outcomes > Hospital in-patient > Operations > Summary Information (operations)
20003#1141192410	CAT-MUL	111423/223(111646)	0.177252	0.0527692	0.297911	0.00456331	LOGISTIC-BINARY	Treatment/medication code		100000	UK Biobank Assessment Centre	100071	Verbal interview	100075	Medications	100075	UK Biobank Assessment Centre > Verbal interview > Medications
41210#Z511	CAT-MUL	111636/20(111656)	-0.914527	-1.58423	-0.324509	0.00470032	LOGISTIC-BINARY	Operative procedures - secondary OPCS		100091	Health-related outcomes	2000	Hospital in-patient	2005	Operations	2025	Health-related outcomes > Hospital in-patient > Operations > Summary Information (operations)
41202#N318	CAT-MUL	111527/129(111656)	-0.281801	-0.483235	-0.0917766	0.00474387	LOGISTIC-BINARY	Diagnoses - main ICD10		100091	Health-related outcomes	2000	Hospital in-patient	2002	Diagnoses	2022	Health-related outcomes > Hospital in-patient > Diagnoses > Summary Information (diagnoses)
41210#L918	CAT-MUL	111646/10(111656)	0.713528	0.200485	1.20405	0.00476858	LOGISTIC-BINARY	Operative procedures - secondary OPCS		100091	Health-related outcomes	2000	Hospital in-patient	2005	Operations	2025	Health-related outcomes > Hospital in-patient > Operations > Summary Information (operations)
41210#K636	CAT-MUL	111379/277(111656)	0.158875	0.0465809	0.268021	0.00489444	LOGISTIC-BINARY	Operative procedures - secondary OPCS		100091	Health-related outcomes	2000	Hospital in-patient	2005	Operations	2025	Health-related outcomes > Hospital in-patient > Operations > Summary Information (operations)
41210#T418	CAT-MUL	111614/42(111656)	0.376157	0.105693	0.632034	0.00494663	LOGISTIC-BINARY	Operative procedures - secondary OPCS		100091	Health-related outcomes	2000	Hospital in-patient	2005	Operations	2025	Health-related outcomes > Hospital in-patient > Operations > Summary Information (operations)
20003#1140882800	CAT-MUL	111527/119(111646)	-0.293701	-0.505293	-0.094512	0.00503673	LOGISTIC-BINARY	Treatment/medication code		100000	UK Biobank Assessment Centre	100071	Verbal interview	100075	Medications	100075	UK Biobank Assessment Centre > Verbal interview > Medications
103070	CAT-SIN	16287	-0.0787096	-0.133715	-0.0237042	0.00504316	ORDERED-LOGISTIC	Bacon intake		100089	Online follow-up	100090	Diet by 24-hour recall	100106	Meat/fish yesterday	100106	Online follow-up > Diet by 24-hour recall > Meat/fish yesterday
20004#1393	CAT-MUL	111593/53(111646)	-0.474826	-0.822781	-0.157637	0.00511326	LOGISTIC-BINARY	Operation code		100000	UK Biobank Assessment Centre	100071	Verbal interview	100076	Operations	100076	UK Biobank Assessment Centre > Verbal interview > Operations
41210#B292	CAT-MUL	111637/19(111656)	0.529899	0.144373	0.893109	0.00521178	LOGISTIC-BINARY	Operative procedures - secondary OPCS		100091	Health-related outcomes	2000	Hospital in-patient	2005	Operations	2025	Health-related outcomes > Hospital in-patient > Operations > Summary Information (operations)
23232	CONTINUOUS	1310	-0.0729714	-0.12415	-0.021793	0.0052314	LINEAR	Pelvis BMD (bone mineral density)		100000	UK Biobank Assessment Centre	100003	Imaging	103	DXA assessment	125	UK Biobank Assessment Centre > Imaging > DXA assessment > Bone size, mineral and density by DXA
41202#M2389	CAT-MUL	111595/61(111656)	-0.432903	-0.750385	-0.141724	0.00526988	LOGISTIC-BINARY	Diagnoses - main ICD10		100091	Health-related outcomes	2000	Hospital in-patient	2002	Diagnoses	2022	Health-related outcomes > Hospital in-patient > Diagnoses > Summary Information (diagnoses)
41210#E042	CAT-MUL	111405/251(111656)	0.164478	0.0467977	0.278679	0.00540228	LOGISTIC-BINARY	Operative procedures - secondary OPCS		100091	Health-related outcomes	2000	Hospital in-patient	2005	Operations	2025	Health-related outcomes > Hospital in-patient > Operations > Summary Information (operations)
23233	CONTINUOUS	1310	-0.0650333	-0.110853	-0.0192138	0.00543985	LINEAR	Ribs BMD (bone mineral density)		100000	UK Biobank Assessment Centre	100003	Imaging	103	DXA assessment	125	UK Biobank Assessment Centre > Imaging > DXA assessment > Bone size, mineral and density by DXA
41210#Y354	CAT-MUL	111630/26(111656)	-0.749641	-1.30962	-0.255272	0.00545959	LOGISTIC-BINARY	Operative procedures - secondary OPCS		100091	Health-related outcomes	2000	Hospital in-patient	2005	Operations	2025	Health-related outcomes > Hospital in-patient > Operations > Summary Information (operations)
20003#1141192740	CAT-MUL	111586/60(111646)	0.317041	0.0869933	0.53591	0.00552645	LOGISTIC-BINARY	Treatment/medication code		100000	UK Biobank Assessment Centre	100071	Verbal interview	100075	Medications	100075	UK Biobank Assessment Centre > Verbal interview > Medications
41202#N136	CAT-MUL	111646/10(111656)	0.703789	0.187985	1.19587	0.00557313	LOGISTIC-BINARY	Diagnoses - main ICD10		100091	Health-related outcomes	2000	Hospital in-patient	2002	Diagnoses	2022	Health-related outcomes > Hospital in-patient > Diagnoses > Summary Information (diagnoses)
41202#R945	CAT-MUL	111531/125(111656)	-0.280184	-0.484457	-0.0876013	0.00561237	LOGISTIC-BINARY	Diagnoses - main ICD10		100091	Health-related outcomes	2000	Hospital in-patient	2002	Diagnoses	2022	Health-related outcomes > Hospital in-patient > Diagnoses > Summary Information (diagnoses)
20105#79	CAT-MUL	14801/1486(16287)	0.0734942	0.021128	0.125288	0.00567032	LOGISTIC-BINARY	Liquid used to make porridge		100089	Online follow-up	100090	Diet by 24-hour recall	100102	Cereal yesterday	100102	Online follow-up > Diet by 24-hour recall > Cereal yesterday
22421	INTEGER	1221	-0.0673925	-0.115158	-0.0196267	0.00572503	LINEAR	LV end diastolic volume		100000	UK Biobank Assessment Centre	100003	Imaging	102	Heart MRI	133	UK Biobank Assessment Centre > Imaging > Heart MRI > Left ventricular size and function
6162#2	CAT-MUL	57708/53582(111290)	0.0165692	0.0047891	0.0283492	0.00583664	LOGISTIC-BINARY	Types of transport used (excluding work)		100000	UK Biobank Assessment Centre	100025	Touchscreen	100050	Lifestyle and environment	100054	UK Biobank Assessment Centre > Touchscreen > Lifestyle and environment > Physical activity
41200#L913	CAT-MUL	111432/224(111656)	0.172141	0.0476561	0.292742	0.00587004	LOGISTIC-BINARY	Operative procedures - main OPCS		100091	Health-related outcomes	2000	Hospital in-patient	2005	Operations	2025	Health-related outcomes > Hospital in-patient > Operations > Summary Information (operations)
1478	CAT-SIN	111645	-0.0160996	-0.0275798	-0.00461939	0.00598486	ORDERED-LOGISTIC	Salt added to food		100000	UK Biobank Assessment Centre	100025	Touchscreen	100050	Lifestyle and environment	100052	UK Biobank Assessment Centre > Touchscreen > Lifestyle and environment > Diet
41204#I251	CAT-MUL	110825/831(111656)	0.092324	0.0257872	0.157718	0.00607592	LOGISTIC-BINARY	Diagnoses - secondary ICD10		100091	Health-related outcomes	2000	Hospital in-patient	2002	Diagnoses	2022	Health-related outcomes > Hospital in-patient > Diagnoses > Summary Information (diagnoses)
6154#2	CAT-MUL	87622/22845(110467)	-0.0206014	-0.0353492	-0.00589092	0.00611788	LOGISTIC-BINARY	Medication for pain relief, constipation, heartburn		100000	UK Biobank Assessment Centre	100025	Touchscreen	100036	Health and medical history	100045	UK Biobank Assessment Centre > Touchscreen > Health and medical history > Medication
41210#S521	CAT-MUL	111629/27(111656)	0.447953	0.116297	0.760286	0.00613675	LOGISTIC-BINARY	Operative procedures - secondary OPCS		100091	Health-related outcomes	2000	Hospital in-patient	2005	Operations	2025	Health-related outcomes > Hospital in-patient > Operations > Summary Information (operations)
41204#Z099	CAT-MUL	111629/27(111656)	0.44837	0.116215	0.76143	0.00618788	LOGISTIC-BINARY	Diagnoses - secondary ICD10		100091	Health-related outcomes	2000	Hospital in-patient	2002	Diagnoses	2022	Health-related outcomes > Hospital in-patient > Diagnoses > Summary Information (diagnoses)
25687	CONTINUOUS	3542	0.0452547	0.012801	0.0777085	0.00628845	LINEAR	Weighted-mean OD in tract forceps major		100000	UK Biobank Assessment Centre	100003	Imaging	100	Brain MRI	135	UK Biobank Assessment Centre > Imaging > Brain MRI > Diffusion brain MRI > dMRI weighted means
20003#1140882498	CAT-MUL	111598/48(111646)	0.344515	0.0896519	0.585989	0.00636241	LOGISTIC-BINARY	Treatment/medication code		100000	UK Biobank Assessment Centre	100071	Verbal interview	100075	Medications	100075	UK Biobank Assessment Centre > Verbal interview > Medications
41210#Z865	CAT-MUL	111483/173(111656)	-0.228882	-0.397861	-0.0680527	0.00648805	LOGISTIC-BINARY	Operative procedures - secondary OPCS		100091	Health-related outcomes	2000	Hospital in-patient	2005	Operations	2025	Health-related outcomes > Hospital in-patient > Operations > Summary Information (operations)
41200#G651	CAT-MUL	111642/14(111656)	0.597206	0.149868	1.01944	0.00658871	LOGISTIC-BINARY	Operative procedures - main OPCS		100091	Health-related outcomes	2000	Hospital in-patient	2005	Operations	2025	Health-related outcomes > Hospital in-patient > Operations > Summary Information (operations)
23243	CONTINUOUS	1110	-0.0736579	-0.126828	-0.0204877	0.00666767	LINEAR	Trunk BMD (bone mineral density) (right)		100000	UK Biobank Assessment Centre	100003	Imaging	103	DXA assessment	125	UK Biobank Assessment Centre > Imaging > DXA assessment > Bone size, mineral and density by DXA
20525	CAT-SIN	38484	0.0403179	0.0111824	0.0694534	0.0066855	ORDERED-LOGISTIC	Able to pay rent/mortgage as an adult		100089	Online follow-up	136	Mental health	145	Traumatic events	145	Online follow-up > Mental health > Traumatic events
41202#I313	CAT-MUL	111629/27(111656)	0.443248	0.111481	0.755451	0.00670002	LOGISTIC-BINARY	Diagnoses - main ICD10		100091	Health-related outcomes	2000	Hospital in-patient	2002	Diagnoses	2022	Health-related outcomes > Hospital in-patient > Diagnoses > Summary Information (diagnoses)
41202#T447	CAT-MUL	111632/24(111656)	0.468479	0.116715	0.799062	0.00680411	LOGISTIC-BINARY	Diagnoses - main ICD10		100091	Health-related outcomes	2000	Hospital in-patient	2002	Diagnoses	2022	Health-related outcomes > Hospital in-patient > Diagnoses > Summary Information (diagnoses)
1647-1	CAT-SIN	93058/111641	-999	-999	-999	0.00688154	MULTINOMIAL-LOGISTIC	Country of birth (UK/elsewhere)		100000	UK Biobank Assessment Centre	100025	Touchscreen	100033	Early life factors	100033	UK Biobank Assessment Centre > Touchscreen > Early life factors
41210#T774	CAT-MUL	111625/31(111656)	-0.637442	-1.1267	-0.202541	0.00690532	LOGISTIC-BINARY	Operative procedures - secondary OPCS		100091	Health-related outcomes	2000	Hospital in-patient	2005	Operations	2025	Health-related outcomes > Hospital in-patient > Operations > Summary Information (operations)
20003#1140866738	CAT-MUL	110259/1387(111646)	0.070977	0.019082	0.122168	0.00694722	LOGISTIC-BINARY	Treatment/medication code		100000	UK Biobank Assessment Centre	100071	Verbal interview	100075	Medications	100075	UK Biobank Assessment Centre > Verbal interview > Medications
40002#K729	CAT-MUL	111641/15(111656)	-1.05857	-1.86964	-0.349826	0.00697946	LOGISTIC-BINARY	Contributory (secondary) causes of death: ICD10		100091	Health-related outcomes	100093	Death register	100093	Death register	100093	Health-related outcomes > Death register
41202#M6534	CAT-MUL	111560/96(111656)	-0.316839	-0.555135	-0.0942802	0.00698746	LOGISTIC-BINARY	Diagnoses - main ICD10		100091	Health-related outcomes	2000	Hospital in-patient	2002	Diagnoses	2022	Health-related outcomes > Hospital in-patient > Diagnoses > Summary Information (diagnoses)
41210#U216	CAT-MUL	111611/45(111656)	0.348899	0.0863226	0.597447	0.0072756	LOGISTIC-BINARY	Operative procedures - secondary OPCS		100091	Health-related outcomes	2000	Hospital in-patient	2005	Operations	2025	Health-related outcomes > Hospital in-patient > Operations > Summary Information (operations)
20003#1140927692	CAT-MUL	111626/20(111646)	0.501	0.120625	0.85794	0.00733898	LOGISTIC-BINARY	Treatment/medication code		100000	UK Biobank Assessment Centre	100071	Verbal interview	100075	Medications	100075	UK Biobank Assessment Centre > Verbal interview > Medications
20003#1140927692	CAT-MUL	111626/20(111646)	0.501	0.120625	0.85794	0.00733898	LOGISTIC-BINARY	Treatment/medication code		100000	UK Biobank Assessment Centre	100071	Verbal interview	100075	Medications	100075	UK Biobank Assessment Centre > Verbal interview > Medications
41204#F059	CAT-MUL	111641/15(111656)	-1.03869	-1.83628	-0.335529	0.00735781	LOGISTIC-BINARY	Diagnoses - secondary ICD10		100091	Health-related outcomes	2000	Hospital in-patient	2002	Diagnoses	2022	Health-related outcomes > Hospital in-patient > Diagnoses > Summary Information (diagnoses)
25736	CONTINUOUS	3689	0.041677	0.011185	0.0721691	0.00739956	LINEAR	Discrepancy between T2 FLAIR brain image and T1 brain image		100000	UK Biobank Assessment Centre	100003	Imaging	100	Brain MRI	112	UK Biobank Assessment Centre > Imaging > Brain MRI > T2-weighted brain MRI
20003#1140877630	CAT-MUL	111625/21(111646)	0.489598	0.117894	0.83904	0.00740728	LOGISTIC-BINARY	Treatment/medication code		100000	UK Biobank Assessment Centre	100071	Verbal interview	100075	Medications	100075	UK Biobank Assessment Centre > Verbal interview > Medications
20003#1140877630	CAT-MUL	111625/21(111646)	0.489598	0.117894	0.83904	0.00740728	LOGISTIC-BINARY	Treatment/medication code		100000	UK Biobank Assessment Centre	100071	Verbal interview	100075	Medications	100075	UK Biobank Assessment Centre > Verbal interview > Medications
41202#D350	CAT-MUL	111635/21(111656)	-0.82383	-1.46472	-0.263817	0.00743399	LOGISTIC-BINARY	Diagnoses - main ICD10		100091	Health-related outcomes	2000	Hospital in-patient	2002	Diagnoses	2022	Health-related outcomes > Hospital in-patient > Diagnoses > Summary Information (diagnoses)
23250	INTEGER	1110	-0.0511331	-0.0885918	-0.0136744	0.00750787	LINEAR	Arm lean mass (left)	YES	100000	UK Biobank Assessment Centre	100003	Imaging	103	DXA assessment	124	UK Biobank Assessment Centre > Imaging > DXA assessment > Body composition by DXA
20114#1	CAT-MUL	756/45(801)	-0.523094	-0.929464	-0.160899	0.00752461	LOGISTIC-BINARY	Illnesses of adopted siblings		100000	UK Biobank Assessment Centre	100025	Touchscreen	100034	Family history	100034	UK Biobank Assessment Centre > Touchscreen > Family history
23204	CONTINUOUS	1301	-0.0740946	-0.128479	-0.0197103	0.00761668	LINEAR	L1-L4 BMD (bone mineral density)		100000	UK Biobank Assessment Centre	100003	Imaging	103	DXA assessment	125	UK Biobank Assessment Centre > Imaging > DXA assessment > Bone size, mineral and density by DXA
20003#1140870852	CAT-MUL	111636/10(111646)	0.679388	0.159991	1.17182	0.00764827	LOGISTIC-BINARY	Treatment/medication code		100000	UK Biobank Assessment Centre	100071	Verbal interview	100075	Medications	100075	UK Biobank Assessment Centre > Verbal interview > Medications
20003#1140870852	CAT-MUL	111636/10(111646)	0.679388	0.159991	1.17182	0.00764827	LOGISTIC-BINARY	Treatment/medication code		100000	UK Biobank Assessment Centre	100071	Verbal interview	100075	Medications	100075	UK Biobank Assessment Centre > Verbal interview > Medications
22422	INTEGER	1221	-0.0652974	-0.113312	-0.0172834	0.00772902	LINEAR	LV end systolic volume		100000	UK Biobank Assessment Centre	100003	Imaging	102	Heart MRI	133	UK Biobank Assessment Centre > Imaging > Heart MRI > Left ventricular size and function
20087#174	CAT-MUL	15884/403(16287)	0.128302	0.0326846	0.221753	0.00778517	LOGISTIC-BINARY	Types of spread used on bread/crackers		100089	Online follow-up	100090	Diet by 24-hour recall	100101	Bread/pasta/rice yesterday	100101	Online follow-up > Diet by 24-hour recall > Bread/pasta/rice yesterday
41210#Z957	CAT-MUL	111641/15(111656)	-1.03317	-1.83747	-0.331614	0.00780864	LOGISTIC-BINARY	Operative procedures - secondary OPCS		100091	Health-related outcomes	2000	Hospital in-patient	2005	Operations	2025	Health-related outcomes > Hospital in-patient > Operations > Summary Information (operations)
41200#U055	CAT-MUL	111479/177(111656)	0.185346	0.0459497	0.319925	0.0079557	LOGISTIC-BINARY	Operative procedures - main OPCS		100091	Health-related outcomes	2000	Hospital in-patient	2005	Operations	2025	Health-related outcomes > Hospital in-patient > Operations > Summary Information (operations)
41210#O192	CAT-MUL	111640/16(111656)	0.545698	0.126354	0.939133	0.0079675	LOGISTIC-BINARY	Operative procedures - secondary OPCS		100091	Health-related outcomes	2000	Hospital in-patient	2005	Operations	2025	Health-related outcomes > Hospital in-patient > Operations > Summary Information (operations)
25484	CONTINUOUS	3542	-0.0449653	-0.0783133	-0.0116173	0.00823796	LINEAR	Mean ISOVF in uncinate fasciculus on FA skeleton (right)		100000	UK Biobank Assessment Centre	100003	Imaging	100	Brain MRI	134	UK Biobank Assessment Centre > Imaging > Brain MRI > Diffusion brain MRI > dMRI skeleton
49	CONTINUOUS	111460	0.00786789	0.00201758	0.0137182	0.00839211	LINEAR	Hip circumference	YES	100000	UK Biobank Assessment Centre	100006	Physical measures	100008	Anthropometry	100010	UK Biobank Assessment Centre > Physical measures > Anthropometry > Body size measures
41202#D177	CAT-MUL	111608/48(111656)	0.333723	0.0779616	0.575831	0.00841495	LOGISTIC-BINARY	Diagnoses - main ICD10		100091	Health-related outcomes	2000	Hospital in-patient	2002	Diagnoses	2022	Health-related outcomes > Hospital in-patient > Diagnoses > Summary Information (diagnoses)
41202#C155	CAT-MUL	111630/26(111656)	0.439742	0.100473	0.75858	0.00847775	LOGISTIC-BINARY	Diagnoses - main ICD10		100091	Health-related outcomes	2000	Hospital in-patient	2002	Diagnoses	2022	Health-related outcomes > Hospital in-patient > Diagnoses > Summary Information (diagnoses)
25858	CONTINUOUS	3986	0.0402827	0.0102932	0.0702721	0.00848417	LINEAR	Volume of grey matter in Temporal Occipital Fusiform Cortex (left)		100000	UK Biobank Assessment Centre	100003	Imaging	100	Brain MRI	110	UK Biobank Assessment Centre > Imaging > Brain MRI > T1 structural brain MRI
41202#K720	CAT-MUL	111643/13(111656)	-1.12922	-2.01219	-0.354176	0.00854975	LOGISTIC-BINARY	Diagnoses - main ICD10		100091	Health-related outcomes	2000	Hospital in-patient	2002	Diagnoses	2022	Health-related outcomes > Hospital in-patient > Diagnoses > Summary Information (diagnoses)
41210#O131	CAT-MUL	111623/33(111656)	-0.593531	-1.06174	-0.17677	0.00858012	LOGISTIC-BINARY	Operative procedures - secondary OPCS		100091	Health-related outcomes	2000	Hospital in-patient	2005	Operations	2025	Health-related outcomes > Hospital in-patient > Operations > Summary Information (operations)
20003#1141152228	CAT-MUL	111620/26(111646)	0.437287	0.0989346	0.755046	0.00863819	LOGISTIC-BINARY	Treatment/medication code		100000	UK Biobank Assessment Centre	100071	Verbal interview	100075	Medications	100075	UK Biobank Assessment Centre > Verbal interview > Medications
41200#A573	CAT-MUL	111627/29(111656)	0.416847	0.0945677	0.719734	0.00864387	LOGISTIC-BINARY	Operative procedures - main OPCS		100091	Health-related outcomes	2000	Hospital in-patient	2005	Operations	2025	Health-related outcomes > Hospital in-patient > Operations > Summary Information (operations)
1588	INTEGER	80451	-0.0186974	-0.0326583	-0.00473647	0.00866745	ORDERED-LOGISTIC	Average weekly beer plus cider intake		100000	UK Biobank Assessment Centre	100025	Touchscreen	100050	Lifestyle and environment	100051	UK Biobank Assessment Centre > Touchscreen > Lifestyle and environment > Alcohol
41202#S9210	CAT-MUL	111645/11(111656)	0.642427	0.143161	1.1142	0.00870833	LOGISTIC-BINARY	Diagnoses - main ICD10		100091	Health-related outcomes	2000	Hospital in-patient	2002	Diagnoses	2022	Health-related outcomes > Hospital in-patient > Diagnoses > Summary Information (diagnoses)
20003#1141174388	CAT-MUL	111633/13(111646)	0.594276	0.133103	1.03005	0.00870952	LOGISTIC-BINARY	Treatment/medication code		100000	UK Biobank Assessment Centre	100071	Verbal interview	100075	Medications	100075	UK Biobank Assessment Centre > Verbal interview > Medications
20003#1141174388	CAT-MUL	111633/13(111646)	0.594276	0.133103	1.03005	0.00870952	LOGISTIC-BINARY	Treatment/medication code		100000	UK Biobank Assessment Centre	100071	Verbal interview	100075	Medications	100075	UK Biobank Assessment Centre > Verbal interview > Medications
41202#I638	CAT-MUL	111636/20(111656)	0.490596	0.10919	0.848396	0.00882806	LOGISTIC-BINARY	Diagnoses - main ICD10		100091	Health-related outcomes	2000	Hospital in-patient	2002	Diagnoses	2022	Health-related outcomes > Hospital in-patient > Diagnoses > Summary Information (diagnoses)
41210#T413	CAT-MUL	111322/334(111656)	-0.153458	-0.270361	-0.0404822	0.00885124	LOGISTIC-BINARY	Operative procedures - secondary OPCS		100091	Health-related outcomes	2000	Hospital in-patient	2005	Operations	2025	Health-related outcomes > Hospital in-patient > Operations > Summary Information (operations)
40002#I509	CAT-MUL	111634/22(111656)	-0.777987	-1.39682	-0.23586	0.00889605	LOGISTIC-BINARY	Contributory (secondary) causes of death: ICD10		100091	Health-related outcomes	100093	Death register	100093	Death register	100093	Health-related outcomes > Death register
1558	CAT-SIN	111573	-0.013918	-0.0243594	-0.00347667	0.00898625	ORDERED-LOGISTIC	Alcohol intake frequency.		100000	UK Biobank Assessment Centre	100025	Touchscreen	100050	Lifestyle and environment	100051	UK Biobank Assessment Centre > Touchscreen > Lifestyle and environment > Alcohol
1349	CAT-SIN	111499	-0.014177	-0.0248319	-0.00352203	0.00911153	ORDERED-LOGISTIC	Processed meat intake		100000	UK Biobank Assessment Centre	100025	Touchscreen	100050	Lifestyle and environment	100052	UK Biobank Assessment Centre > Touchscreen > Lifestyle and environment > Diet
129	INTEGER	108459	0.00677092	0.00167044	0.0118714	0.00927228	LINEAR	Place of birth in UK - north co-ordinate		100000	UK Biobank Assessment Centre	100071	Verbal interview	100072	Early life factors	100072	UK Biobank Assessment Centre > Verbal interview > Early life factors
41202#J382	CAT-MUL	111625/31(111656)	0.40159	0.0880973	0.696267	0.00933477	LOGISTIC-BINARY	Diagnoses - main ICD10		100091	Health-related outcomes	2000	Hospital in-patient	2002	Diagnoses	2022	Health-related outcomes > Hospital in-patient > Diagnoses > Summary Information (diagnoses)
41204#M4797	CAT-MUL	111641/15(111656)	-0.99884	-1.79785	-0.304045	0.0094948	LOGISTIC-BINARY	Diagnoses - secondary ICD10		100091	Health-related outcomes	2000	Hospital in-patient	2002	Diagnoses	2022	Health-related outcomes > Hospital in-patient > Diagnoses > Summary Information (diagnoses)
41202#H026	CAT-MUL	111610/46(111656)	0.334365	0.0733642	0.581059	0.00960861	LOGISTIC-BINARY	Diagnoses - main ICD10		100091	Health-related outcomes	2000	Hospital in-patient	2002	Diagnoses	2022	Health-related outcomes > Hospital in-patient > Diagnoses > Summary Information (diagnoses)
41204#N839	CAT-MUL	111641/15(111656)	0.551206	0.116268	0.958253	0.00964302	LOGISTIC-BINARY	Diagnoses - secondary ICD10		100091	Health-related outcomes	2000	Hospital in-patient	2002	Diagnoses	2022	Health-related outcomes > Hospital in-patient > Diagnoses > Summary Information (diagnoses)
41200#J389	CAT-MUL	111602/54(111656)	-0.425988	-0.763863	-0.117995	0.00965526	LOGISTIC-BINARY	Operative procedures - main OPCS		100091	Health-related outcomes	2000	Hospital in-patient	2005	Operations	2025	Health-related outcomes > Hospital in-patient > Operations > Summary Information (operations)
20110#6	CAT-MUL	98678/5365(104043)	-0.0368479	-0.0648951	-0.0090047	0.00975363	LOGISTIC-BINARY	Illnesses of mother		100000	UK Biobank Assessment Centre	100025	Touchscreen	100034	Family history	100034	UK Biobank Assessment Centre > Touchscreen > Family history
20003#1140876592	CAT-MUL	110101/1545(111646)	0.0644156	0.0151912	0.112999	0.00982572	LOGISTIC-BINARY	Treatment/medication code		100000	UK Biobank Assessment Centre	100071	Verbal interview	100075	Medications	100075	UK Biobank Assessment Centre > Verbal interview > Medications
41204#H549	CAT-MUL	111616/40(111656)	-0.507217	-0.91323	-0.142463	0.00983903	LOGISTIC-BINARY	Diagnoses - secondary ICD10		100091	Health-related outcomes	2000	Hospital in-patient	2002	Diagnoses	2022	Health-related outcomes > Hospital in-patient > Diagnoses > Summary Information (diagnoses)
41204#M1396	CAT-MUL	111584/72(111656)	0.272952	0.0601375	0.475557	0.00986488	LOGISTIC-BINARY	Diagnoses - secondary ICD10		100091	Health-related outcomes	2000	Hospital in-patient	2002	Diagnoses	2022	Health-related outcomes > Hospital in-patient > Diagnoses > Summary Information (diagnoses)
41200#K491	CAT-MUL	111481/175(111656)	0.181838	0.0411053	0.317766	0.00992032	LOGISTIC-BINARY	Operative procedures - main OPCS		100091	Health-related outcomes	2000	Hospital in-patient	2005	Operations	2025	Health-related outcomes > Hospital in-patient > Operations > Summary Information (operations)
20003#1141157486	CAT-MUL	111505/141(111646)	-0.241654	-0.430697	-0.0626663	0.00999054	LOGISTIC-BINARY	Treatment/medication code		100000	UK Biobank Assessment Centre	100071	Verbal interview	100075	Medications	100075	UK Biobank Assessment Centre > Verbal interview > Medications
41202#I619	CAT-MUL	111623/33(111656)	0.387035	0.082327	0.673862	0.0100192	LOGISTIC-BINARY	Diagnoses - main ICD10		100091	Health-related outcomes	2000	Hospital in-patient	2002	Diagnoses	2022	Health-related outcomes > Hospital in-patient > Diagnoses > Summary Information (diagnoses)
41202#Z320	CAT-MUL	111629/27(111656)	0.422032	0.0885157	0.734947	0.0101138	LOGISTIC-BINARY	Diagnoses - main ICD10		100091	Health-related outcomes	2000	Hospital in-patient	2002	Diagnoses	2022	Health-related outcomes > Hospital in-patient > Diagnoses > Summary Information (diagnoses)
20003#1140879806	CAT-MUL	111587/59(111646)	0.297578	0.0644182	0.519078	0.0101149	LOGISTIC-BINARY	Treatment/medication code		100000	UK Biobank Assessment Centre	100071	Verbal interview	100075	Medications	100075	UK Biobank Assessment Centre > Verbal interview > Medications
20003#1140879806	CAT-MUL	111587/59(111646)	0.297578	0.0644182	0.519078	0.0101149	LOGISTIC-BINARY	Treatment/medication code		100000	UK Biobank Assessment Centre	100071	Verbal interview	100075	Medications	100075	UK Biobank Assessment Centre > Verbal interview > Medications
23205	CONTINUOUS	1292	-0.0722633	-0.127367	-0.0171594	0.0102018	LINEAR	L1-L4 BMD (bone mineral density) T-score		100000	UK Biobank Assessment Centre	100003	Imaging	103	DXA assessment	125	UK Biobank Assessment Centre > Imaging > DXA assessment > Bone size, mineral and density by DXA
41202#R072	CAT-MUL	110939/717(111656)	0.0925698	0.0212548	0.162545	0.0102067	LOGISTIC-BINARY	Diagnoses - main ICD10		100091	Health-related outcomes	2000	Hospital in-patient	2002	Diagnoses	2022	Health-related outcomes > Hospital in-patient > Diagnoses > Summary Information (diagnoses)
41200#M459	CAT-MUL	107240/4416(111656)	-0.0401426	-0.0709203	-0.00961675	0.0102604	LOGISTIC-BINARY	Operative procedures - main OPCS		100091	Health-related outcomes	2000	Hospital in-patient	2005	Operations	2025	Health-related outcomes > Hospital in-patient > Operations > Summary Information (operations)
3088	CAT-SIN	111561	-0.0326092	-0.0575094	-0.00770888	0.0102656	ORDERED-LOGISTIC	Contra-indications for spirometry		100000	UK Biobank Assessment Centre	100006	Physical measures	100020	Spirometry	100020	UK Biobank Assessment Centre > Physical measures > Spirometry
41210#Y671	CAT-MUL	111643/13(111656)	-1.09112	-1.9706	-0.325271	0.0103672	LOGISTIC-BINARY	Operative procedures - secondary OPCS		100091	Health-related outcomes	2000	Hospital in-patient	2005	Operations	2025	Health-related outcomes > Hospital in-patient > Operations > Summary Information (operations)
41200#K633	CAT-MUL	110936/720(111656)	0.0922852	0.0209377	0.162307	0.0104842	LOGISTIC-BINARY	Operative procedures - main OPCS		100091	Health-related outcomes	2000	Hospital in-patient	2005	Operations	2025	Health-related outcomes > Hospital in-patient > Operations > Summary Information (operations)
25476	CONTINUOUS	3542	-0.0428901	-0.0757539	-0.0100262	0.010545	LINEAR	Mean ISOVF in cingulum hippocampus on FA skeleton (right)		100000	UK Biobank Assessment Centre	100003	Imaging	100	Brain MRI	134	UK Biobank Assessment Centre > Imaging > Brain MRI > Diffusion brain MRI > dMRI skeleton
20001#1019	CAT-MUL	111631/15(111646)	0.547052	0.111095	0.956917	0.0105512	LOGISTIC-BINARY	Cancer code, self-reported		100000	UK Biobank Assessment Centre	100071	Verbal interview	100074	Medical conditions	100074	UK Biobank Assessment Centre > Verbal interview > Medical conditions
41210#E108	CAT-MUL	111646/10(111656)	0.649471	0.130038	1.13854	0.010552	LOGISTIC-BINARY	Operative procedures - secondary OPCS		100091	Health-related outcomes	2000	Hospital in-patient	2005	Operations	2025	Health-related outcomes > Hospital in-patient > Operations > Summary Information (operations)
20003#1141175690	CAT-MUL	111630/16(111646)	0.526754	0.104671	0.922194	0.0108671	LOGISTIC-BINARY	Treatment/medication code		100000	UK Biobank Assessment Centre	100071	Verbal interview	100075	Medications	100075	UK Biobank Assessment Centre > Verbal interview > Medications
20003#1141175690	CAT-MUL	111630/16(111646)	0.526754	0.104671	0.922194	0.0108671	LOGISTIC-BINARY	Treatment/medication code		100000	UK Biobank Assessment Centre	100071	Verbal interview	100075	Medications	100075	UK Biobank Assessment Centre > Verbal interview > Medications
20003#1140869176	CAT-MUL	111507/139(111646)	-0.240863	-0.431476	-0.0604548	0.0108777	LOGISTIC-BINARY	Treatment/medication code		100000	UK Biobank Assessment Centre	100071	Verbal interview	100075	Medications	100075	UK Biobank Assessment Centre > Verbal interview > Medications
41202#L292	CAT-MUL	111643/13(111656)	0.579788	0.114001	1.01679	0.011007	LOGISTIC-BINARY	Diagnoses - main ICD10		100091	Health-related outcomes	2000	Hospital in-patient	2002	Diagnoses	2022	Health-related outcomes > Hospital in-patient > Diagnoses > Summary Information (diagnoses)
41202#M754	CAT-MUL	110774/882(111656)	-0.0892428	-0.158773	-0.0210909	0.0110365	LOGISTIC-BINARY	Diagnoses - main ICD10		100091	Health-related outcomes	2000	Hospital in-patient	2002	Diagnoses	2022	Health-related outcomes > Hospital in-patient > Diagnoses > Summary Information (diagnoses)
41202#I270	CAT-MUL	111641/15(111656)	0.542757	0.106163	0.951003	0.0110754	LOGISTIC-BINARY	Diagnoses - main ICD10		100091	Health-related outcomes	2000	Hospital in-patient	2002	Diagnoses	2022	Health-related outcomes > Hospital in-patient > Diagnoses > Summary Information (diagnoses)
41201#X599	CAT-MUL	110969/687(111656)	-0.101593	-0.180912	-0.0240637	0.011102	LOGISTIC-BINARY	External causes		100091	Health-related outcomes	2000	Hospital in-patient	2002	Diagnoses	2022	Health-related outcomes > Hospital in-patient > Diagnoses > Summary Information (diagnoses)
41210#R141	CAT-MUL	110720/936(111656)	-0.0879229	-0.156452	-0.0206727	0.011126	LOGISTIC-BINARY	Operative procedures - secondary OPCS		100091	Health-related outcomes	2000	Hospital in-patient	2005	Operations	2025	Health-related outcomes > Hospital in-patient > Operations > Summary Information (operations)
25395	CONTINUOUS	3542	0.0431332	0.00980173	0.0764647	0.0112171	LINEAR	Mean OD in body of corpus callosum on FA skeleton		100000	UK Biobank Assessment Centre	100003	Imaging	100	Brain MRI	134	UK Biobank Assessment Centre > Imaging > Brain MRI > Diffusion brain MRI > dMRI skeleton
41202#Z763	CAT-MUL	111625/31(111656)	-0.587929	-1.06938	-0.159937	0.011328	LOGISTIC-BINARY	Diagnoses - main ICD10		100091	Health-related outcomes	2000	Hospital in-patient	2002	Diagnoses	2022	Health-related outcomes > Hospital in-patient > Diagnoses > Summary Information (diagnoses)
20003#1140866800	CAT-MUL	111612/34(111646)	0.374556	0.0746102	0.656849	0.0113481	LOGISTIC-BINARY	Treatment/medication code		100000	UK Biobank Assessment Centre	100071	Verbal interview	100075	Medications	100075	UK Biobank Assessment Centre > Verbal interview > Medications
41204#M7946	CAT-MUL	111638/18(111656)	0.49704	0.0959407	0.871658	0.0114001	LOGISTIC-BINARY	Diagnoses - secondary ICD10		100091	Health-related outcomes	2000	Hospital in-patient	2002	Diagnoses	2022	Health-related outcomes > Hospital in-patient > Diagnoses > Summary Information (diagnoses)
41210#Y812	CAT-MUL	111634/22(111656)	-0.738964	-1.34794	-0.206381	0.0114494	LOGISTIC-BINARY	Operative procedures - secondary OPCS		100091	Health-related outcomes	2000	Hospital in-patient	2005	Operations	2025	Health-related outcomes > Hospital in-patient > Operations > Summary Information (operations)
41230#5C4	CAT-MUL	111424/232(111656)	-0.179869	-0.322461	-0.0430473	0.0115831	LOGISTIC-BINARY	PCT where patients GP was registered		100091	Health-related outcomes	2000	Hospital in-patient	2001	Admission and discharge	2021	Health-related outcomes > Hospital in-patient > Admission and discharge > Summary Information (admission and discharge)
40001#C20	CAT-MUL	111636/20(111656)	0.475922	0.0911382	0.83555	0.011653	LOGISTIC-BINARY	Underlying (primary) cause of death: ICD10		100091	Health-related outcomes	100093	Death register	100093	Death register	100093	Health-related outcomes > Death register
20003#1141151016	CAT-MUL	111610/36(111646)	0.365252	0.0717457	0.641497	0.0116579	LOGISTIC-BINARY	Treatment/medication code		100000	UK Biobank Assessment Centre	100071	Verbal interview	100075	Medications	100075	UK Biobank Assessment Centre > Verbal interview > Medications
20003#1141151016	CAT-MUL	111610/36(111646)	0.365252	0.0717457	0.641497	0.0116579	LOGISTIC-BINARY	Treatment/medication code		100000	UK Biobank Assessment Centre	100071	Verbal interview	100075	Medications	100075	UK Biobank Assessment Centre > Verbal interview > Medications
20403	CAT-SIN	36055	-0.0247863	-0.044055	-0.00551751	0.0116986	ORDERED-LOGISTIC	Amount of alcohol drunk on a typical drinking day		100089	Online follow-up	136	Mental health	142	Alcohol use	142	Online follow-up > Mental health > Alcohol use
41202#S4290	CAT-MUL	111642/14(111656)	0.556938	0.10644	0.981017	0.0117691	LOGISTIC-BINARY	Diagnoses - main ICD10		100091	Health-related outcomes	2000	Hospital in-patient	2002	Diagnoses	2022	Health-related outcomes > Hospital in-patient > Diagnoses > Summary Information (diagnoses)
20002#1125	CAT-MUL	111341/305(111646)	0.13659	0.0287241	0.241464	0.0118047	LOGISTIC-BINARY	Non-cancer illness code, self-reported		100000	UK Biobank Assessment Centre	100071	Verbal interview	100074	Medical conditions	100074	UK Biobank Assessment Centre > Verbal interview > Medical conditions
20003#1141168948	CAT-MUL	111624/22(111646)	-0.72163	-1.32058	-0.198229	0.0119555	LOGISTIC-BINARY	Treatment/medication code		100000	UK Biobank Assessment Centre	100071	Verbal interview	100075	Medications	100075	UK Biobank Assessment Centre > Verbal interview > Medications
41210#Y271	CAT-MUL	111588/68(111656)	-0.35616	-0.645582	-0.089205	0.0120001	LOGISTIC-BINARY	Operative procedures - secondary OPCS		100091	Health-related outcomes	2000	Hospital in-patient	2005	Operations	2025	Health-related outcomes > Hospital in-patient > Operations > Summary Information (operations)
41203#5920	CAT-MUL	111636/20(111656)	-0.775976	-1.42127	-0.21386	0.0121092	LOGISTIC-BINARY	Diagnoses - main ICD9		100091	Health-related outcomes	2000	Hospital in-patient	2002	Diagnoses	2022	Health-related outcomes > Hospital in-patient > Diagnoses > Summary Information (diagnoses)
40006#C531	CAT-MUL	111646/10(111656)	0.645243	0.118737	1.14024	0.0121597	LOGISTIC-BINARY	Type of cancer: ICD10		100091	Health-related outcomes	100092	Cancer register	100092	Cancer register	100092	Health-related outcomes > Cancer register
41204#Z851	CAT-MUL	111608/48(111656)	-0.439208	-0.799823	-0.112328	0.0121828	LOGISTIC-BINARY	Diagnoses - secondary ICD10		100091	Health-related outcomes	2000	Hospital in-patient	2002	Diagnoses	2022	Health-related outcomes > Hospital in-patient > Diagnoses > Summary Information (diagnoses)
41202#N289	CAT-MUL	111636/20(111656)	-0.774999	-1.42174	-0.213505	0.0122545	LOGISTIC-BINARY	Diagnoses - main ICD10		100091	Health-related outcomes	2000	Hospital in-patient	2002	Diagnoses	2022	Health-related outcomes > Hospital in-patient > Diagnoses > Summary Information (diagnoses)
41204#Z314	CAT-MUL	111629/27(111656)	0.411198	0.0771628	0.72422	0.012293	LOGISTIC-BINARY	Diagnoses - secondary ICD10		100091	Health-related outcomes	2000	Hospital in-patient	2002	Diagnoses	2022	Health-related outcomes > Hospital in-patient > Diagnoses > Summary Information (diagnoses)
41200#B223	CAT-MUL	111627/29(111656)	-0.60612	-1.11075	-0.160815	0.0124181	LOGISTIC-BINARY	Operative procedures - main OPCS		100091	Health-related outcomes	2000	Hospital in-patient	2005	Operations	2025	Health-related outcomes > Hospital in-patient > Operations > Summary Information (operations)
23220	CONTINUOUS	1110	-0.0482494	-0.0860769	-0.010422	0.0124689	LINEAR	Arm BMC (bone mineral content) (left)		100000	UK Biobank Assessment Centre	100003	Imaging	103	DXA assessment	125	UK Biobank Assessment Centre > Imaging > DXA assessment > Bone size, mineral and density by DXA
25044	CONTINUOUS	3488	-0.0423719	-0.075637	-0.00910684	0.0125565	LINEAR	Median BOLD effect (in group-defined mask) for faces activation		100000	UK Biobank Assessment Centre	100003	Imaging	100	Brain MRI	106	UK Biobank Assessment Centre > Imaging > Brain MRI > Task functional brain MRI
41204#S024	CAT-MUL	111644/12(111656)	0.590447	0.105747	1.04416	0.0126785	LOGISTIC-BINARY	Diagnoses - secondary ICD10		100091	Health-related outcomes	2000	Hospital in-patient	2002	Diagnoses	2022	Health-related outcomes > Hospital in-patient > Diagnoses > Summary Information (diagnoses)
20002#1502	CAT-MUL	110977/669(111646)	0.092904	0.0190543	0.165316	0.012759	LOGISTIC-BINARY	Non-cancer illness code, self-reported		100000	UK Biobank Assessment Centre	100071	Verbal interview	100074	Medical conditions	100074	UK Biobank Assessment Centre > Verbal interview > Medical conditions
5610-3	CAT-SIN	5619/6362	-999	-999	-999	0.0128215	MULTINOMIAL-LOGISTIC	Which eye(s) affected by presbyopia		100000	UK Biobank Assessment Centre	100025	Touchscreen	100036	Health and medical history	100041	UK Biobank Assessment Centre > Touchscreen > Health and medical history > Eyesight
41204#K913	CAT-MUL	111619/37(111656)	0.356939	0.0661189	0.630616	0.0128594	LOGISTIC-BINARY	Diagnoses - secondary ICD10		100091	Health-related outcomes	2000	Hospital in-patient	2002	Diagnoses	2022	Health-related outcomes > Hospital in-patient > Diagnoses > Summary Information (diagnoses)
41210#A798	CAT-MUL	111646/10(111656)	0.636243	0.113292	1.12893	0.0128738	LOGISTIC-BINARY	Operative procedures - secondary OPCS		100091	Health-related outcomes	2000	Hospital in-patient	2005	Operations	2025	Health-related outcomes > Hospital in-patient > Operations > Summary Information (operations)
41204#K746	CAT-MUL	111589/67(111656)	-0.356154	-0.648804	-0.0863961	0.0129575	LOGISTIC-BINARY	Diagnoses - secondary ICD10		100091	Health-related outcomes	2000	Hospital in-patient	2002	Diagnoses	2022	Health-related outcomes > Hospital in-patient > Diagnoses > Summary Information (diagnoses)
41204#Z955	CAT-MUL	111162/494(111656)	0.107358	0.0216179	0.191209	0.0130578	LOGISTIC-BINARY	Diagnoses - secondary ICD10		100091	Health-related outcomes	2000	Hospital in-patient	2002	Diagnoses	2022	Health-related outcomes > Hospital in-patient > Diagnoses > Summary Information (diagnoses)
41202#K518	CAT-MUL	111610/46(111656)	0.32237	0.0591529	0.570902	0.0132651	LOGISTIC-BINARY	Diagnoses - main ICD10		100091	Health-related outcomes	2000	Hospital in-patient	2002	Diagnoses	2022	Health-related outcomes > Hospital in-patient > Diagnoses > Summary Information (diagnoses)
1468-5	CAT-SIN	20309/91049	-999	-999	-999	0.0133423	MULTINOMIAL-LOGISTIC	Cereal type		100000	UK Biobank Assessment Centre	100025	Touchscreen	100050	Lifestyle and environment	100052	UK Biobank Assessment Centre > Touchscreen > Lifestyle and environment > Diet
41204#K559	CAT-MUL	111645/11(111656)	0.612001	0.107043	1.08797	0.0133554	LOGISTIC-BINARY	Diagnoses - secondary ICD10		100091	Health-related outcomes	2000	Hospital in-patient	2002	Diagnoses	2022	Health-related outcomes > Hospital in-patient > Diagnoses > Summary Information (diagnoses)
41202#E835	CAT-MUL	111613/43(111656)	-0.462762	-0.8488	-0.114702	0.0133831	LOGISTIC-BINARY	Diagnoses - main ICD10		100091	Health-related outcomes	2000	Hospital in-patient	2002	Diagnoses	2022	Health-related outcomes > Hospital in-patient > Diagnoses > Summary Information (diagnoses)
41200#W205	CAT-MUL	111370/286(111656)	-0.156993	-0.283789	-0.0347859	0.013419	LOGISTIC-BINARY	Operative procedures - main OPCS		100091	Health-related outcomes	2000	Hospital in-patient	2005	Operations	2025	Health-related outcomes > Hospital in-patient > Operations > Summary Information (operations)
20002#1472	CAT-MUL	111633/13(111646)	0.563302	0.0963435	0.999925	0.0135954	LOGISTIC-BINARY	Non-cancer illness code, self-reported		100000	UK Biobank Assessment Centre	100071	Verbal interview	100074	Medical conditions	100074	UK Biobank Assessment Centre > Verbal interview > Medical conditions
41230#5ML	CAT-MUL	111616/40(111656)	0.341922	0.0611998	0.606233	0.0136066	LOGISTIC-BINARY	PCT where patients GP was registered		100091	Health-related outcomes	2000	Hospital in-patient	2001	Admission and discharge	2021	Health-related outcomes > Hospital in-patient > Admission and discharge > Summary Information (admission and discharge)
41210#R148	CAT-MUL	111645/11(111656)	0.60791	0.103271	1.08093	0.0136467	LOGISTIC-BINARY	Operative procedures - secondary OPCS		100091	Health-related outcomes	2000	Hospital in-patient	2005	Operations	2025	Health-related outcomes > Hospital in-patient > Operations > Summary Information (operations)
41202#S431	CAT-MUL	111636/20(111656)	-0.755446	-1.39558	-0.198167	0.0137674	LOGISTIC-BINARY	Diagnoses - main ICD10		100091	Health-related outcomes	2000	Hospital in-patient	2002	Diagnoses	2022	Health-related outcomes > Hospital in-patient > Diagnoses > Summary Information (diagnoses)
41202#M220	CAT-MUL	111646/10(111656)	0.636586	0.107572	1.13365	0.0137757	LOGISTIC-BINARY	Diagnoses - main ICD10		100091	Health-related outcomes	2000	Hospital in-patient	2002	Diagnoses	2022	Health-related outcomes > Hospital in-patient > Diagnoses > Summary Information (diagnoses)
41230#5FM	CAT-MUL	111646/10(111656)	0.632563	0.106214	1.12707	0.0138699	LOGISTIC-BINARY	PCT where patients GP was registered		100091	Health-related outcomes	2000	Hospital in-patient	2001	Admission and discharge	2021	Health-related outcomes > Hospital in-patient > Admission and discharge > Summary Information (admission and discharge)
41200#A025	CAT-MUL	111633/23(111656)	-0.688373	-1.27272	-0.177698	0.0139475	LOGISTIC-BINARY	Operative procedures - main OPCS		100091	Health-related outcomes	2000	Hospital in-patient	2005	Operations	2025	Health-related outcomes > Hospital in-patient > Operations > Summary Information (operations)
41200#T431	CAT-MUL	111631/25(111656)	0.421616	0.0718949	0.748801	0.0141035	LOGISTIC-BINARY	Operative procedures - main OPCS		100091	Health-related outcomes	2000	Hospital in-patient	2005	Operations	2025	Health-related outcomes > Hospital in-patient > Operations > Summary Information (operations)
20003#1140888648	CAT-MUL	111528/118(111646)	0.207649	0.0381426	0.370326	0.014157	LOGISTIC-BINARY	Treatment/medication code		100000	UK Biobank Assessment Centre	100071	Verbal interview	100075	Medications	100075	UK Biobank Assessment Centre > Verbal interview > Medications
41200#C198	CAT-MUL	111642/14(111656)	0.544206	0.0899371	0.96766	0.0141643	LOGISTIC-BINARY	Operative procedures - main OPCS		100091	Health-related outcomes	2000	Hospital in-patient	2005	Operations	2025	Health-related outcomes > Hospital in-patient > Operations > Summary Information (operations)
23256	CONTINUOUS	1110	-0.0591438	-0.106476	-0.0118114	0.014371	LINEAR	Arm total mass (right)	YES	100000	UK Biobank Assessment Centre	100003	Imaging	103	DXA assessment	124	UK Biobank Assessment Centre > Imaging > DXA assessment > Body composition by DXA
41204#K904	CAT-MUL	111642/14(111656)	0.539724	0.088537	0.960927	0.0143764	LOGISTIC-BINARY	Diagnoses - secondary ICD10		100091	Health-related outcomes	2000	Hospital in-patient	2002	Diagnoses	2022	Health-related outcomes > Hospital in-patient > Diagnoses > Summary Information (diagnoses)
20004#1070	CAT-MUL	111300/346(111646)	0.125518	0.0236285	0.224791	0.014409	LOGISTIC-BINARY	Operation code		100000	UK Biobank Assessment Centre	100071	Verbal interview	100076	Operations	100076	UK Biobank Assessment Centre > Verbal interview > Operations
41204#S643	CAT-MUL	111639/17(111656)	0.496889	0.0822318	0.884351	0.0144096	LOGISTIC-BINARY	Diagnoses - secondary ICD10		100091	Health-related outcomes	2000	Hospital in-patient	2002	Diagnoses	2022	Health-related outcomes > Hospital in-patient > Diagnoses > Summary Information (diagnoses)
41204#O320	CAT-MUL	111627/29(111656)	0.391586	0.0662282	0.696493	0.0144113	LOGISTIC-BINARY	Diagnoses - secondary ICD10		100091	Health-related outcomes	2000	Hospital in-patient	2002	Diagnoses	2022	Health-related outcomes > Hospital in-patient > Diagnoses > Summary Information (diagnoses)
41204#N26	CAT-MUL	111638/18(111656)	0.486669	0.0793268	0.866725	0.0146671	LOGISTIC-BINARY	Diagnoses - secondary ICD10		100091	Health-related outcomes	2000	Hospital in-patient	2002	Diagnoses	2022	Health-related outcomes > Hospital in-patient > Diagnoses > Summary Information (diagnoses)
41230#5FW	CAT-MUL	111582/74(111656)	0.256074	0.0446673	0.457231	0.0147879	LOGISTIC-BINARY	PCT where patients GP was registered		100091	Health-related outcomes	2000	Hospital in-patient	2001	Admission and discharge	2021	Health-related outcomes > Hospital in-patient > Admission and discharge > Summary Information (admission and discharge)
40011#9380	CAT-MUL	111646/10(111656)	0.624363	0.0980189	1.11631	0.0148612	LOGISTIC-BINARY	Histology of cancer tumour		100091	Health-related outcomes	100092	Cancer register	100092	Cancer register	100092	Health-related outcomes > Cancer register
41200#L332	CAT-MUL	111620/36(111656)	0.355204	0.0594088	0.63326	0.0148713	LOGISTIC-BINARY	Operative procedures - main OPCS		100091	Health-related outcomes	2000	Hospital in-patient	2005	Operations	2025	Health-related outcomes > Hospital in-patient > Operations > Summary Information (operations)
41210#A624	CAT-MUL	111641/15(111656)	-0.911172	-1.68897	-0.235246	0.0149535	LOGISTIC-BINARY	Operative procedures - secondary OPCS		100091	Health-related outcomes	2000	Hospital in-patient	2005	Operations	2025	Health-related outcomes > Hospital in-patient > Operations > Summary Information (operations)
41204#I080	CAT-MUL	111625/31(111656)	0.377252	0.06236	0.67313	0.0150244	LOGISTIC-BINARY	Diagnoses - secondary ICD10		100091	Health-related outcomes	2000	Hospital in-patient	2002	Diagnoses	2022	Health-related outcomes > Hospital in-patient > Diagnoses > Summary Information (diagnoses)
41200#F321	CAT-MUL	111611/45(111656)	0.318805	0.0534708	0.569287	0.0150973	LOGISTIC-BINARY	Operative procedures - main OPCS		100091	Health-related outcomes	2000	Hospital in-patient	2005	Operations	2025	Health-related outcomes > Hospital in-patient > Operations > Summary Information (operations)
41202#Z874	CAT-MUL	111637/19(111656)	0.469333	0.0741041	0.838251	0.0153385	LOGISTIC-BINARY	Diagnoses - main ICD10		100091	Health-related outcomes	2000	Hospital in-patient	2002	Diagnoses	2022	Health-related outcomes > Hospital in-patient > Diagnoses > Summary Information (diagnoses)
41202#T435	CAT-MUL	111613/43(111656)	-0.452444	-0.837375	-0.105035	0.0153588	LOGISTIC-BINARY	Diagnoses - main ICD10		100091	Health-related outcomes	2000	Hospital in-patient	2002	Diagnoses	2022	Health-related outcomes > Hospital in-patient > Diagnoses > Summary Information (diagnoses)
25705	CONTINUOUS	3542	-0.041015	-0.0742058	-0.0078243	0.0154501	LINEAR	Weighted-mean ISOVF in tract acoustic radiation (right)		100000	UK Biobank Assessment Centre	100003	Imaging	100	Brain MRI	135	UK Biobank Assessment Centre > Imaging > Brain MRI > Diffusion brain MRI > dMRI weighted means
41200#G161	CAT-MUL	111626/30(111656)	0.382152	0.061163	0.683334	0.0155858	LOGISTIC-BINARY	Operative procedures - main OPCS		100091	Health-related outcomes	2000	Hospital in-patient	2005	Operations	2025	Health-related outcomes > Hospital in-patient > Operations > Summary Information (operations)
23240	CONTINUOUS	1310	-0.0527079	-0.0954414	-0.00997452	0.01567	LINEAR	Trunk BMC (bone mineral content)		100000	UK Biobank Assessment Centre	100003	Imaging	103	DXA assessment	125	UK Biobank Assessment Centre > Imaging > DXA assessment > Bone size, mineral and density by DXA
25179	CONTINUOUS	3542	0.0398208	0.00751397	0.0721276	0.0157147	LINEAR	Mean MO in posterior corona radiata on FA skeleton (left)		100000	UK Biobank Assessment Centre	100003	Imaging	100	Brain MRI	134	UK Biobank Assessment Centre > Imaging > Brain MRI > Diffusion brain MRI > dMRI skeleton
41202#O470	CAT-MUL	111529/127(111656)	-0.239365	-0.439327	-0.0504932	0.015736	LOGISTIC-BINARY	Diagnoses - main ICD10		100091	Health-related outcomes	2000	Hospital in-patient	2002	Diagnoses	2022	Health-related outcomes > Hospital in-patient > Diagnoses > Summary Information (diagnoses)
41200#H221	CAT-MUL	106893/4763(111656)	0.035274	0.00652713	0.0638122	0.015786	LOGISTIC-BINARY	Operative procedures - main OPCS		100091	Health-related outcomes	2000	Hospital in-patient	2005	Operations	2025	Health-related outcomes > Hospital in-patient > Operations > Summary Information (operations)
20087#193	CAT-MUL	15960/327(16287)	-0.143744	-0.262474	-0.0289298	0.0157958	LOGISTIC-BINARY	Types of spread used on bread/crackers		100089	Online follow-up	100090	Diet by 24-hour recall	100101	Bread/pasta/rice yesterday	100101	Online follow-up > Diet by 24-hour recall > Bread/pasta/rice yesterday
20003#1141188766	CAT-MUL	111631/15(111646)	0.514805	0.0779572	0.921598	0.0158202	LOGISTIC-BINARY	Treatment/medication code		100000	UK Biobank Assessment Centre	100071	Verbal interview	100075	Medications	100075	UK Biobank Assessment Centre > Verbal interview > Medications
25040	CONTINUOUS	3488	-0.0407743	-0.0738986	-0.00765002	0.0158534	LINEAR	Median BOLD effect (in group-defined mask) for shapes activation		100000	UK Biobank Assessment Centre	100003	Imaging	100	Brain MRI	106	UK Biobank Assessment Centre > Imaging > Brain MRI > Task functional brain MRI
23308	CONTINUOUS	1310	-0.0539446	-0.0977716	-0.0101176	0.0158866	LINEAR	Pelvis BMC (bone mineral content)		100000	UK Biobank Assessment Centre	100003	Imaging	103	DXA assessment	125	UK Biobank Assessment Centre > Imaging > DXA assessment > Bone size, mineral and density by DXA
41204#I64	CAT-MUL	111643/13(111656)	0.553546	0.0831735	0.992942	0.0160024	LOGISTIC-BINARY	Diagnoses - secondary ICD10		100091	Health-related outcomes	2000	Hospital in-patient	2002	Diagnoses	2022	Health-related outcomes > Hospital in-patient > Diagnoses > Summary Information (diagnoses)
41202#K869	CAT-MUL	111640/16(111656)	-0.85856	-1.60146	-0.214075	0.0161467	LOGISTIC-BINARY	Diagnoses - main ICD10		100091	Health-related outcomes	2000	Hospital in-patient	2002	Diagnoses	2022	Health-related outcomes > Hospital in-patient > Diagnoses > Summary Information (diagnoses)
41200#T691	CAT-MUL	111503/153(111656)	0.180109	0.030194	0.324456	0.0163277	LOGISTIC-BINARY	Operative procedures - main OPCS		100091	Health-related outcomes	2000	Hospital in-patient	2005	Operations	2025	Health-related outcomes > Hospital in-patient > Operations > Summary Information (operations)
41200#M272	CAT-MUL	111616/40(111656)	0.334744	0.0522167	0.600644	0.0163642	LOGISTIC-BINARY	Operative procedures - main OPCS		100091	Health-related outcomes	2000	Hospital in-patient	2005	Operations	2025	Health-related outcomes > Hospital in-patient > Operations > Summary Information (operations)
20003#1140872302	CAT-MUL	111629/17(111646)	-0.821804	-1.53707	-0.203243	0.0164296	LOGISTIC-BINARY	Treatment/medication code		100000	UK Biobank Assessment Centre	100071	Verbal interview	100075	Medications	100075	UK Biobank Assessment Centre > Verbal interview > Medications
20003#1140872302	CAT-MUL	111629/17(111646)	-0.821804	-1.53707	-0.203243	0.0164296	LOGISTIC-BINARY	Treatment/medication code		100000	UK Biobank Assessment Centre	100071	Verbal interview	100075	Medications	100075	UK Biobank Assessment Centre > Verbal interview > Medications
2714	INTEGER	59759	-0.0183535	-0.0333513	-0.00335578	0.016463	ORDERED-LOGISTIC	Age when periods started (menarche)		100000	UK Biobank Assessment Centre	100025	Touchscreen	100068	Sex-specific factors	100069	UK Biobank Assessment Centre > Touchscreen > Sex-specific factors > Female-specific factors
41204#E149	CAT-MUL	111384/272(111656)	0.137471	0.0232737	0.248342	0.0165967	LOGISTIC-BINARY	Diagnoses - secondary ICD10		100091	Health-related outcomes	2000	Hospital in-patient	2002	Diagnoses	2022	Health-related outcomes > Hospital in-patient > Diagnoses > Summary Information (diagnoses)
41210#B313	CAT-MUL	111586/70(111656)	0.258494	0.0409223	0.465283	0.0167329	LOGISTIC-BINARY	Operative procedures - secondary OPCS		100091	Health-related outcomes	2000	Hospital in-patient	2005	Operations	2025	Health-related outcomes > Hospital in-patient > Operations > Summary Information (operations)
41202#G442	CAT-MUL	111568/88(111656)	0.232789	0.0371985	0.419378	0.0167852	LOGISTIC-BINARY	Diagnoses - main ICD10		100091	Health-related outcomes	2000	Hospital in-patient	2002	Diagnoses	2022	Health-related outcomes > Hospital in-patient > Diagnoses > Summary Information (diagnoses)
41204#R591	CAT-MUL	111611/45(111656)	0.314409	0.0484453	0.565429	0.0167956	LOGISTIC-BINARY	Diagnoses - secondary ICD10		100091	Health-related outcomes	2000	Hospital in-patient	2002	Diagnoses	2022	Health-related outcomes > Hospital in-patient > Diagnoses > Summary Information (diagnoses)
41200#Q412	CAT-MUL	111550/106(111656)	-0.261517	-0.483034	-0.0536423	0.016873	LOGISTIC-BINARY	Operative procedures - main OPCS		100091	Health-related outcomes	2000	Hospital in-patient	2005	Operations	2025	Health-related outcomes > Hospital in-patient > Operations > Summary Information (operations)
6159#7	CAT-MUL	91514/20006(111520)	-0.018787	-0.0342259	-0.00339291	0.0169174	LOGISTIC-BINARY	Pain type(s) experienced in last month		100000	UK Biobank Assessment Centre	100025	Touchscreen	100036	Health and medical history	100048	UK Biobank Assessment Centre > Touchscreen > Health and medical history > Pain
40013#2028	CAT-MUL	111639/17(111656)	0.483516	0.0698306	0.869633	0.0169311	LOGISTIC-BINARY	Type of cancer: ICD9		100091	Health-related outcomes	100092	Cancer register	100092	Cancer register	100092	Health-related outcomes > Cancer register
20102#3	CAT-MUL	16266/21(16287)	-0.701095	-1.31385	-0.166208	0.0169421	LOGISTIC-BINARY	Thickness of butter/margarine spread on crackers/crispbreads		100089	Online follow-up	100090	Diet by 24-hour recall	100101	Bread/pasta/rice yesterday	100101	Online follow-up > Diet by 24-hour recall > Bread/pasta/rice yesterday
4194	INTEGER	34494	-0.012858	-0.0234179	-0.00229813	0.0170107	LINEAR	Pulse rate		100000	UK Biobank Assessment Centre	100006	Physical measures	100007	Arterial stiffness	100007	UK Biobank Assessment Centre > Physical measures > Arterial stiffness
41202#K620	CAT-MUL	111462/194(111656)	0.160031	0.0260376	0.289507	0.0171879	LOGISTIC-BINARY	Diagnoses - main ICD10		100091	Health-related outcomes	2000	Hospital in-patient	2002	Diagnoses	2022	Health-related outcomes > Hospital in-patient > Diagnoses > Summary Information (diagnoses)
20003#1140869370	CAT-MUL	111545/101(111646)	0.217158	0.034199	0.392115	0.0172387	LOGISTIC-BINARY	Treatment/medication code		100000	UK Biobank Assessment Centre	100071	Verbal interview	100075	Medications	100075	UK Biobank Assessment Centre > Verbal interview > Medications
25483	CONTINUOUS	3542	-0.0404542	-0.0737573	-0.00715112	0.0172884	LINEAR	Mean ISOVF in superior fronto-occipital fasciculus on FA skeleton (left)		100000	UK Biobank Assessment Centre	100003	Imaging	100	Brain MRI	134	UK Biobank Assessment Centre > Imaging > Brain MRI > Diffusion brain MRI > dMRI skeleton
102030	CAT-SIN	16280	-0.115777	-0.211127	-0.0204264	0.0173297	ORDERED-LOGISTIC	Yorkshire pudding intake		100089	Online follow-up	100090	Diet by 24-hour recall	100109	Soup/snacks/pastries yesterday	100109	Online follow-up > Diet by 24-hour recall > Soup/snacks/pastries yesterday
41201#Y846	CAT-MUL	111620/36(111656)	0.346358	0.0511543	0.623972	0.0173491	LOGISTIC-BINARY	External causes		100091	Health-related outcomes	2000	Hospital in-patient	2002	Diagnoses	2022	Health-related outcomes > Hospital in-patient > Diagnoses > Summary Information (diagnoses)
41202#Z418	CAT-MUL	111646/10(111656)	0.613492	0.0841178	1.10819	0.017386	LOGISTIC-BINARY	Diagnoses - main ICD10		100091	Health-related outcomes	2000	Hospital in-patient	2002	Diagnoses	2022	Health-related outcomes > Hospital in-patient > Diagnoses > Summary Information (diagnoses)
41204#Z340	CAT-MUL	111600/56(111656)	0.285303	0.0429326	0.514473	0.0174267	LOGISTIC-BINARY	Diagnoses - secondary ICD10		100091	Health-related outcomes	2000	Hospital in-patient	2002	Diagnoses	2022	Health-related outcomes > Hospital in-patient > Diagnoses > Summary Information (diagnoses)
20003#1140916282	CAT-MUL	111163/483(111646)	0.103762	0.0170981	0.18845	0.0175766	LOGISTIC-BINARY	Treatment/medication code		100000	UK Biobank Assessment Centre	100071	Verbal interview	100075	Medications	100075	UK Biobank Assessment Centre > Verbal interview > Medications
20004#1611	CAT-MUL	111607/39(111646)	0.33388	0.0487571	0.60212	0.0176263	LOGISTIC-BINARY	Operation code		100000	UK Biobank Assessment Centre	100071	Verbal interview	100076	Operations	100076	UK Biobank Assessment Centre > Verbal interview > Operations
41202#O814	CAT-MUL	111605/51(111656)	0.296246	0.0439753	0.534594	0.0176322	LOGISTIC-BINARY	Diagnoses - main ICD10		100091	Health-related outcomes	2000	Hospital in-patient	2002	Diagnoses	2022	Health-related outcomes > Hospital in-patient > Diagnoses > Summary Information (diagnoses)
100440	CAT-SIN	16287	0.120025	0.0207017	0.219349	0.0178713	ORDERED-LOGISTIC	Other tea intake		100089	Online follow-up	100090	Diet by 24-hour recall	100104	Hot/cold beverages yesterday	100104	Online follow-up > Diet by 24-hour recall > Hot/cold beverages yesterday
41202#D034	CAT-MUL	111645/11(111656)	0.585765	0.0781765	1.05962	0.0179346	LOGISTIC-BINARY	Diagnoses - main ICD10		100091	Health-related outcomes	2000	Hospital in-patient	2002	Diagnoses	2022	Health-related outcomes > Hospital in-patient > Diagnoses > Summary Information (diagnoses)
41200#E143	CAT-MUL	111641/15(111656)	-0.876127	-1.65095	-0.210975	0.0179635	LOGISTIC-BINARY	Operative procedures - main OPCS		100091	Health-related outcomes	2000	Hospital in-patient	2005	Operations	2025	Health-related outcomes > Hospital in-patient > Operations > Summary Information (operations)
20090#368	CAT-MUL	16019/268(16287)	-0.155662	-0.287184	-0.0289995	0.0180565	LOGISTIC-BINARY	Type of fat/oil used in cooking		100089	Online follow-up	100090	Diet by 24-hour recall	100110	Spreads/sauces/cooking oils yesterday	100110	Online follow-up > Diet by 24-hour recall > Spreads/sauces/cooking oils yesterday
41210#Z274	CAT-MUL	105396/6260(111656)	-0.031148	-0.0570657	-0.0054034	0.0180993	LOGISTIC-BINARY	Operative procedures - secondary OPCS		100091	Health-related outcomes	2000	Hospital in-patient	2005	Operations	2025	Health-related outcomes > Hospital in-patient > Operations > Summary Information (operations)
41202#N649	CAT-MUL	111623/33(111656)	-0.518907	-0.975002	-0.113758	0.0181274	LOGISTIC-BINARY	Diagnoses - main ICD10		100091	Health-related outcomes	2000	Hospital in-patient	2002	Diagnoses	2022	Health-related outcomes > Hospital in-patient > Diagnoses > Summary Information (diagnoses)
41204#G379	CAT-MUL	111639/17(111656)	0.480073	0.0644849	0.867193	0.0181513	LOGISTIC-BINARY	Diagnoses - secondary ICD10		100091	Health-related outcomes	2000	Hospital in-patient	2002	Diagnoses	2022	Health-related outcomes > Hospital in-patient > Diagnoses > Summary Information (diagnoses)
41202#F333	CAT-MUL	111638/18(111656)	0.466458	0.0620895	0.843459	0.0184151	LOGISTIC-BINARY	Diagnoses - main ICD10		100091	Health-related outcomes	2000	Hospital in-patient	2002	Diagnoses	2022	Health-related outcomes > Hospital in-patient > Diagnoses > Summary Information (diagnoses)
25042	CONTINUOUS	3488	-0.0398872	-0.0730899	-0.00668459	0.0185592	LINEAR	Median z-statistic (in group-defined mask) for shapes activation		100000	UK Biobank Assessment Centre	100003	Imaging	100	Brain MRI	106	UK Biobank Assessment Centre > Imaging > Brain MRI > Task functional brain MRI
41202#Z452	CAT-MUL	111466/190(111656)	0.160228	0.0243286	0.291474	0.0186313	LOGISTIC-BINARY	Diagnoses - main ICD10		100091	Health-related outcomes	2000	Hospital in-patient	2002	Diagnoses	2022	Health-related outcomes > Hospital in-patient > Diagnoses > Summary Information (diagnoses)
41202#O081	CAT-MUL	111642/14(111656)	0.517909	0.0656579	0.937363	0.0187159	LOGISTIC-BINARY	Diagnoses - main ICD10		100091	Health-related outcomes	2000	Hospital in-patient	2002	Diagnoses	2022	Health-related outcomes > Hospital in-patient > Diagnoses > Summary Information (diagnoses)
41200#W792	CAT-MUL	111596/60(111656)	-0.354167	-0.663419	-0.0707345	0.019007	LOGISTIC-BINARY	Operative procedures - main OPCS		100091	Health-related outcomes	2000	Hospital in-patient	2005	Operations	2025	Health-related outcomes > Hospital in-patient > Operations > Summary Information (operations)
20003#1140879482	CAT-MUL	111628/18(111646)	-0.759746	-1.439	-0.174318	0.0190366	LOGISTIC-BINARY	Treatment/medication code		100000	UK Biobank Assessment Centre	100071	Verbal interview	100075	Medications	100075	UK Biobank Assessment Centre > Verbal interview > Medications
100770	CAT-SIN	16287	0.0550062	0.00900783	0.101005	0.0190991	ORDERED-LOGISTIC	Porridge intake		100089	Online follow-up	100090	Diet by 24-hour recall	100102	Cereal yesterday	100102	Online follow-up > Diet by 24-hour recall > Cereal yesterday
90169	CONTINUOUS	25211	0.0148042	0.00242078	0.0271877	0.0191258	LINEAR	Calibration coefficients - z temp		100088	Additional exposures	1008	Physical activity measurement	1012	Accelerometer calibration	1012	Additional exposures > Physical activity measurement > Accelerometer calibration
41204#Z602	CAT-MUL	111157/499(111656)	-0.110265	-0.203776	-0.0192481	0.0191296	LOGISTIC-BINARY	Diagnoses - secondary ICD10		100091	Health-related outcomes	2000	Hospital in-patient	2002	Diagnoses	2022	Health-related outcomes > Hospital in-patient > Diagnoses > Summary Information (diagnoses)
30050	CONTINUOUS	108303	0.00708264	0.00115486	0.0130104	0.0191911	LINEAR	Mean corpuscular haemoglobin		100078	Biological samples	100079	Assay results	100080	Blood assays	100081	Biological samples > Assay results > Blood assays > Blood count
41202#N912	CAT-MUL	111638/18(111656)	-0.765194	-1.45089	-0.174832	0.0192634	LOGISTIC-BINARY	Diagnoses - main ICD10		100091	Health-related outcomes	2000	Hospital in-patient	2002	Diagnoses	2022	Health-related outcomes > Hospital in-patient > Diagnoses > Summary Information (diagnoses)
41202#I211	CAT-MUL	111436/220(111656)	0.148687	0.0220469	0.271324	0.0193034	LOGISTIC-BINARY	Diagnoses - main ICD10		100091	Health-related outcomes	2000	Hospital in-patient	2002	Diagnoses	2022	Health-related outcomes > Hospital in-patient > Diagnoses > Summary Information (diagnoses)
41201#W194	CAT-MUL	111584/72(111656)	-0.317819	-0.59491	-0.0615682	0.0193495	LOGISTIC-BINARY	External causes		100091	Health-related outcomes	2000	Hospital in-patient	2002	Diagnoses	2022	Health-related outcomes > Hospital in-patient > Diagnoses > Summary Information (diagnoses)
20003#1140865618	CAT-MUL	111636/10(111646)	0.607417	0.0743576	1.10583	0.0193861	LOGISTIC-BINARY	Treatment/medication code		100000	UK Biobank Assessment Centre	100071	Verbal interview	100075	Medications	100075	UK Biobank Assessment Centre > Verbal interview > Medications
20003#1140865618	CAT-MUL	111636/10(111646)	0.607417	0.0743576	1.10583	0.0193861	LOGISTIC-BINARY	Treatment/medication code		100000	UK Biobank Assessment Centre	100071	Verbal interview	100075	Medications	100075	UK Biobank Assessment Centre > Verbal interview > Medications
41204#Z038	CAT-MUL	111200/456(111656)	-0.115462	-0.213712	-0.0199647	0.0194481	LOGISTIC-BINARY	Diagnoses - secondary ICD10		100091	Health-related outcomes	2000	Hospital in-patient	2002	Diagnoses	2022	Health-related outcomes > Hospital in-patient > Diagnoses > Summary Information (diagnoses)
41210#Y731	CAT-MUL	111441/215(111656)	0.150208	0.0220372	0.274251	0.0194887	LOGISTIC-BINARY	Operative procedures - secondary OPCS		100091	Health-related outcomes	2000	Hospital in-patient	2005	Operations	2025	Health-related outcomes > Hospital in-patient > Operations > Summary Information (operations)
41229#5AT	CAT-MUL	111464/192(111656)	-0.183391	-0.340891	-0.0328971	0.0195201	LOGISTIC-BINARY	PCT responsible for patient data		100091	Health-related outcomes	2000	Hospital in-patient	2001	Admission and discharge	2021	Health-related outcomes > Hospital in-patient > Admission and discharge > Summary Information (admission and discharge)
41204#R855	CAT-MUL	111637/19(111656)	0.455128	0.0568106	0.826118	0.0195317	LOGISTIC-BINARY	Diagnoses - secondary ICD10		100091	Health-related outcomes	2000	Hospital in-patient	2002	Diagnoses	2022	Health-related outcomes > Hospital in-patient > Diagnoses > Summary Information (diagnoses)
20003#1140878048	CAT-MUL	111633/13(111646)	-0.951087	-1.79958	-0.221798	0.0195997	LOGISTIC-BINARY	Treatment/medication code		100000	UK Biobank Assessment Centre	100071	Verbal interview	100075	Medications	100075	UK Biobank Assessment Centre > Verbal interview > Medications
20003#1140878048	CAT-MUL	111633/13(111646)	-0.951087	-1.79958	-0.221798	0.0195997	LOGISTIC-BINARY	Treatment/medication code		100000	UK Biobank Assessment Centre	100071	Verbal interview	100075	Medications	100075	UK Biobank Assessment Centre > Verbal interview > Medications
41204#C505	CAT-MUL	111638/18(111656)	0.46505	0.057553	0.844634	0.0196491	LOGISTIC-BINARY	Diagnoses - secondary ICD10		100091	Health-related outcomes	2000	Hospital in-patient	2002	Diagnoses	2022	Health-related outcomes > Hospital in-patient > Diagnoses > Summary Information (diagnoses)
41200#X851	CAT-MUL	111604/52(111656)	0.288331	0.0386555	0.524406	0.0196548	LOGISTIC-BINARY	Operative procedures - main OPCS		100091	Health-related outcomes	2000	Hospital in-patient	2005	Operations	2025	Health-related outcomes > Hospital in-patient > Operations > Summary Information (operations)
41210#Z255	CAT-MUL	111641/15(111656)	-0.861585	-1.63341	-0.197681	0.0196622	LOGISTIC-BINARY	Operative procedures - secondary OPCS		100091	Health-related outcomes	2000	Hospital in-patient	2005	Operations	2025	Health-related outcomes > Hospital in-patient > Operations > Summary Information (operations)
991	CAT-SIN	18759	0.0309954	0.0049535	0.0570374	0.0196683	ORDERED-LOGISTIC	Frequency of strenuous sports in last 4 weeks		100000	UK Biobank Assessment Centre	100025	Touchscreen	100050	Lifestyle and environment	100054	UK Biobank Assessment Centre > Touchscreen > Lifestyle and environment > Physical activity
25549	CONTINUOUS	3542	0.0393157	0.006271	0.0723605	0.0197192	LINEAR	Weighted-mean MO in tract parahippocampal part of cingulum (right)		100000	UK Biobank Assessment Centre	100003	Imaging	100	Brain MRI	135	UK Biobank Assessment Centre > Imaging > Brain MRI > Diffusion brain MRI > dMRI weighted means
20439	CAT-SIN	23453	-0.0297785	-0.0548672	-0.00468981	0.0200067	ORDERED-LOGISTIC	Frequency of depressed days during worst episode of depression		100089	Online follow-up	136	Mental health	138	Depression	138	Online follow-up > Mental health > Depression
20077	INTEGER	50767	-0.0188584	-0.0347504	-0.00296637	0.0200306	ORDERED-LOGISTIC	Number of diet questionnaires completed		100089	Online follow-up	100090	Diet by 24-hour recall	100114	Diet questionnaire performance	100114	Online follow-up > Diet by 24-hour recall > Diet questionnaire performance
41200#T279	CAT-MUL	111613/43(111656)	0.313352	0.0403883	0.570262	0.0200501	LOGISTIC-BINARY	Operative procedures - main OPCS		100091	Health-related outcomes	2000	Hospital in-patient	2005	Operations	2025	Health-related outcomes > Hospital in-patient > Operations > Summary Information (operations)
6162#100	CAT-MUL	111039/251(111290)	-0.157367	-0.292678	-0.0272647	0.0200585	LOGISTIC-BINARY	Types of transport used (excluding work)		100000	UK Biobank Assessment Centre	100025	Touchscreen	100050	Lifestyle and environment	100054	UK Biobank Assessment Centre > Touchscreen > Lifestyle and environment > Physical activity
137	INTEGER	111646	0.0130109	0.00203274	0.0239891	0.0201854	ORDERED-LOGISTIC	Number of treatments/medications taken		100000	UK Biobank Assessment Centre	100071	Verbal interview	100075	Medications	100075	UK Biobank Assessment Centre > Verbal interview > Medications
41202#R103	CAT-MUL	109856/1800(111656)	-0.0565894	-0.104682	-0.00914316	0.0202308	LOGISTIC-BINARY	Diagnoses - main ICD10		100091	Health-related outcomes	2000	Hospital in-patient	2002	Diagnoses	2022	Health-related outcomes > Hospital in-patient > Diagnoses > Summary Information (diagnoses)
24508	CONTINUOUS	110101	-0.00668955	-0.0123361	-0.001043	0.0202334	LINEAR	Distance (Euclidean) to coast		100088	Additional exposures	113	Local environment	151	Greenspace and coastal proximity	151	Additional exposures > Local environment > Greenspace and coastal proximity
41201#Y099	CAT-MUL	111603/53(111656)	0.284859	0.0370184	0.51929	0.0202724	LOGISTIC-BINARY	External causes		100091	Health-related outcomes	2000	Hospital in-patient	2002	Diagnoses	2022	Health-related outcomes > Hospital in-patient > Diagnoses > Summary Information (diagnoses)
41202#N133	CAT-MUL	111580/76(111656)	0.240911	0.0320157	0.439727	0.0203125	LOGISTIC-BINARY	Diagnoses - main ICD10		100091	Health-related outcomes	2000	Hospital in-patient	2002	Diagnoses	2022	Health-related outcomes > Hospital in-patient > Diagnoses > Summary Information (diagnoses)
41202#Z112	CAT-MUL	111624/32(111656)	-0.511818	-0.9712	-0.104619	0.0204686	LOGISTIC-BINARY	Diagnoses - main ICD10		100091	Health-related outcomes	2000	Hospital in-patient	2002	Diagnoses	2022	Health-related outcomes > Hospital in-patient > Diagnoses > Summary Information (diagnoses)
25875	CONTINUOUS	3986	0.0358678	0.00553695	0.0661986	0.0204746	LINEAR	Volume of grey matter in Supracalcarine Cortex (right)		100000	UK Biobank Assessment Centre	100003	Imaging	100	Brain MRI	110	UK Biobank Assessment Centre > Imaging > Brain MRI > T1 structural brain MRI
40011#8210	CAT-MUL	111644/12(111656)	0.549928	0.0633179	1.00415	0.0205456	LOGISTIC-BINARY	Histology of cancer tumour		100091	Health-related outcomes	100092	Cancer register	100092	Cancer register	100092	Health-related outcomes > Cancer register
41202#K098	CAT-MUL	111640/16(111656)	0.482706	0.0554507	0.879695	0.0206293	LOGISTIC-BINARY	Diagnoses - main ICD10		100091	Health-related outcomes	2000	Hospital in-patient	2002	Diagnoses	2022	Health-related outcomes > Hospital in-patient > Diagnoses > Summary Information (diagnoses)
41203#2179	CAT-MUL	111611/45(111656)	-0.416185	-0.7873	-0.0813929	0.0206518	LOGISTIC-BINARY	Diagnoses - main ICD9		100091	Health-related outcomes	2000	Hospital in-patient	2002	Diagnoses	2022	Health-related outcomes > Hospital in-patient > Diagnoses > Summary Information (diagnoses)
41230#5PH	CAT-MUL	110811/845(111656)	-0.0827278	-0.153515	-0.0133501	0.0206678	LOGISTIC-BINARY	PCT where patients GP was registered		100091	Health-related outcomes	2000	Hospital in-patient	2001	Admission and discharge	2021	Health-related outcomes > Hospital in-patient > Admission and discharge > Summary Information (admission and discharge)
41223#2	CAT-MUL	1897/3254(5151)	-0.0672187	-0.124146	-0.0101988	0.0207264	LOGISTIC-BINARY	Delivery places		100091	Health-related outcomes	2000	Hospital in-patient	2003	Maternity	2023	Health-related outcomes > Hospital in-patient > Maternity > Summary Information (maternity)
6332#4	CAT-MUL	1637/921(2558)	0.0947344	0.0141271	0.175191	0.0210765	LOGISTIC-BINARY	Item selected for each puzzle		100000	UK Biobank Assessment Centre	100026	Cognitive function	501	Matrix pattern completion	501	UK Biobank Assessment Centre > Cognitive function > Matrix pattern completion
41230#5GA	CAT-MUL	111534/122(111656)	-0.232889	-0.436796	-0.0405293	0.021124	LOGISTIC-BINARY	PCT where patients GP was registered		100091	Health-related outcomes	2000	Hospital in-patient	2001	Admission and discharge	2021	Health-related outcomes > Hospital in-patient > Admission and discharge > Summary Information (admission and discharge)
41204#X599	CAT-MUL	110772/884(111656)	-0.0806475	-0.149948	-0.012707	0.0212328	LOGISTIC-BINARY	Diagnoses - secondary ICD10		100091	Health-related outcomes	2000	Hospital in-patient	2002	Diagnoses	2022	Health-related outcomes > Hospital in-patient > Diagnoses > Summary Information (diagnoses)
40002#I119	CAT-MUL	111645/11(111656)	0.57211	0.0625996	1.04789	0.0213072	LOGISTIC-BINARY	Contributory (secondary) causes of death: ICD10		100091	Health-related outcomes	100093	Death register	100093	Death register	100093	Health-related outcomes > Death register
41202#B370	CAT-MUL	111638/18(111656)	0.456318	0.0504625	0.833963	0.0214605	LOGISTIC-BINARY	Diagnoses - main ICD10		100091	Health-related outcomes	2000	Hospital in-patient	2002	Diagnoses	2022	Health-related outcomes > Hospital in-patient > Diagnoses > Summary Information (diagnoses)
41204#Z826	CAT-MUL	111641/15(111656)	0.493895	0.0536927	0.90326	0.0214978	LOGISTIC-BINARY	Diagnoses - secondary ICD10		100091	Health-related outcomes	2000	Hospital in-patient	2002	Diagnoses	2022	Health-related outcomes > Hospital in-patient > Diagnoses > Summary Information (diagnoses)
41204#W194	CAT-MUL	111573/83(111656)	-0.286905	-0.540608	-0.050878	0.0215032	LOGISTIC-BINARY	Diagnoses - secondary ICD10		100091	Health-related outcomes	2000	Hospital in-patient	2002	Diagnoses	2022	Health-related outcomes > Hospital in-patient > Diagnoses > Summary Information (diagnoses)
1757	CAT-SIN	104284	-0.0159503	-0.029558	-0.00234248	0.0215979	ORDERED-LOGISTIC	Facial ageing		100000	UK Biobank Assessment Centre	100025	Touchscreen	100050	Lifestyle and environment	100055	UK Biobank Assessment Centre > Touchscreen > Lifestyle and environment > Sun exposure
20084#484	CAT-MUL	16143/144(16287)	-0.210455	-0.395032	-0.0354603	0.0216694	LOGISTIC-BINARY	Vitamin and/or mineral supplement use		100089	Online follow-up	100090	Diet by 24-hour recall	100112	Vitamin/mineral supplements yesterday	100112	Online follow-up > Diet by 24-hour recall > Vitamin/mineral supplements yesterday
41204#C155	CAT-MUL	111645/11(111656)	0.575318	0.0616285	1.0565	0.021831	LOGISTIC-BINARY	Diagnoses - secondary ICD10		100091	Health-related outcomes	2000	Hospital in-patient	2002	Diagnoses	2022	Health-related outcomes > Hospital in-patient > Diagnoses > Summary Information (diagnoses)
41204#N898	CAT-MUL	111434/222(111656)	-0.165907	-0.310833	-0.0269518	0.0219005	LOGISTIC-BINARY	Diagnoses - secondary ICD10		100091	Health-related outcomes	2000	Hospital in-patient	2002	Diagnoses	2022	Health-related outcomes > Hospital in-patient > Diagnoses > Summary Information (diagnoses)
41202#R391	CAT-MUL	111492/164(111656)	-0.194378	-0.364869	-0.032084	0.0219538	LOGISTIC-BINARY	Diagnoses - main ICD10		100091	Health-related outcomes	2000	Hospital in-patient	2002	Diagnoses	2022	Health-related outcomes > Hospital in-patient > Diagnoses > Summary Information (diagnoses)
41210#Z684	CAT-MUL	111646/10(111656)	-1.1083	-2.10773	-0.245531	0.0220395	LOGISTIC-BINARY	Operative procedures - secondary OPCS		100091	Health-related outcomes	2000	Hospital in-patient	2005	Operations	2025	Health-related outcomes > Hospital in-patient > Operations > Summary Information (operations)
22702	INTEGER	111656	-0.00647344	-0.0120201	-0.000926802	0.0221694	LINEAR	Home location - east co-ordinate (rounded)		100088	Additional exposures	113	Local environment	150	Home locations	150	Additional exposures > Local environment > Home locations
5156	CONTINUOUS	21090	-0.0157522	-0.0292514	-0.00225307	0.0221927	LINEAR	3mm asymmetry index (left)		100000	UK Biobank Assessment Centre	100006	Physical measures	100013	Eye measures	100014	UK Biobank Assessment Centre > Physical measures > Eye measures > Autorefraction
2724	CAT-SIN	38493/12539(51032)	0.028584	0.0040696	0.0530716	0.0222159	LOGISTIC-BINARY	Had menopause		100000	UK Biobank Assessment Centre	100025	Touchscreen	100068	Sex-specific factors	100069	UK Biobank Assessment Centre > Touchscreen > Sex-specific factors > Female-specific factors
20003#1140872200	CAT-MUL	111456/190(111646)	0.15574	0.0198178	0.286999	0.0222199	LOGISTIC-BINARY	Treatment/medication code		100000	UK Biobank Assessment Centre	100071	Verbal interview	100075	Medications	100075	UK Biobank Assessment Centre > Verbal interview > Medications
25899	CONTINUOUS	3986	0.0354765	0.00505503	0.065898	0.0222867	LINEAR	Volume of grey matter in VI Cerebellum (right)		100000	UK Biobank Assessment Centre	100003	Imaging	100	Brain MRI	110	UK Biobank Assessment Centre > Imaging > Brain MRI > T1 structural brain MRI
41204#F319	CAT-MUL	111463/193(111656)	-0.177978	-0.334227	-0.0286695	0.022335	LOGISTIC-BINARY	Diagnoses - secondary ICD10		100091	Health-related outcomes	2000	Hospital in-patient	2002	Diagnoses	2022	Health-related outcomes > Hospital in-patient > Diagnoses > Summary Information (diagnoses)
20074	INTEGER	110101	-0.00651273	-0.012101	-0.000924485	0.0223597	LINEAR	Home location at assessment - east co-ordinate (rounded)		100000	UK Biobank Assessment Centre	100021	Recruitment	100024	Reception	100024	UK Biobank Assessment Centre > Recruitment > Reception
41202#M2407	CAT-MUL	111643/13(111656)	-0.923536	-1.77037	-0.200112	0.0225255	LOGISTIC-BINARY	Diagnoses - main ICD10		100091	Health-related outcomes	2000	Hospital in-patient	2002	Diagnoses	2022	Health-related outcomes > Hospital in-patient > Diagnoses > Summary Information (diagnoses)
20002#1428	CAT-MUL	111600/46(111646)	-0.401829	-0.764986	-0.0733259	0.0225882	LOGISTIC-BINARY	Non-cancer illness code, self-reported		100000	UK Biobank Assessment Centre	100071	Verbal interview	100074	Medical conditions	100074	UK Biobank Assessment Centre > Verbal interview > Medical conditions
41204#Z950	CAT-MUL	111473/183(111656)	0.158314	0.0196586	0.292142	0.0226495	LOGISTIC-BINARY	Diagnoses - secondary ICD10		100091	Health-related outcomes	2000	Hospital in-patient	2002	Diagnoses	2022	Health-related outcomes > Hospital in-patient > Diagnoses > Summary Information (diagnoses)
41210#F168	CAT-MUL	111645/11(111656)	0.5659	0.0554357	1.0403	0.022678	LOGISTIC-BINARY	Operative procedures - secondary OPCS		100091	Health-related outcomes	2000	Hospital in-patient	2005	Operations	2025	Health-related outcomes > Hospital in-patient > Operations > Summary Information (operations)
20003#1140926430	CAT-MUL	111621/25(111646)	0.393239	0.0413444	0.721877	0.0227484	LOGISTIC-BINARY	Treatment/medication code		100000	UK Biobank Assessment Centre	100071	Verbal interview	100075	Medications	100075	UK Biobank Assessment Centre > Verbal interview > Medications
41210#Z292	CAT-MUL	111511/145(111656)	0.175892	0.0213621	0.324516	0.0228034	LOGISTIC-BINARY	Operative procedures - secondary OPCS		100091	Health-related outcomes	2000	Hospital in-patient	2005	Operations	2025	Health-related outcomes > Hospital in-patient > Operations > Summary Information (operations)
20002#1527	CAT-MUL	111635/11(111646)	-1.0222	-1.95198	-0.218512	0.0229952	LOGISTIC-BINARY	Non-cancer illness code, self-reported		100000	UK Biobank Assessment Centre	100071	Verbal interview	100074	Medical conditions	100074	UK Biobank Assessment Centre > Verbal interview > Medical conditions
25744	CONTINUOUS	3677	-0.0354405	-0.0660474	-0.00483367	0.0232505	LINEAR	Inverted temporal signal-to-noise ratio in artefact-cleaned pre-processed rfMRI		100000	UK Biobank Assessment Centre	100003	Imaging	100	Brain MRI	111	UK Biobank Assessment Centre > Imaging > Brain MRI > Resting functional brain MRI
41200#C821	CAT-MUL	111605/51(111656)	-0.37484	-0.714632	-0.0652361	0.0234925	LOGISTIC-BINARY	Operative procedures - main OPCS		100091	Health-related outcomes	2000	Hospital in-patient	2005	Operations	2025	Health-related outcomes > Hospital in-patient > Operations > Summary Information (operations)
41204#W170	CAT-MUL	111634/22(111656)	0.415331	0.0411572	0.764884	0.0236137	LOGISTIC-BINARY	Diagnoses - secondary ICD10		100091	Health-related outcomes	2000	Hospital in-patient	2002	Diagnoses	2022	Health-related outcomes > Hospital in-patient > Diagnoses > Summary Information (diagnoses)
41202#F609	CAT-MUL	111626/30(111656)	-0.518354	-0.995439	-0.0965231	0.0236917	LOGISTIC-BINARY	Diagnoses - main ICD10		100091	Health-related outcomes	2000	Hospital in-patient	2002	Diagnoses	2022	Health-related outcomes > Hospital in-patient > Diagnoses > Summary Information (diagnoses)
2966	INTEGER	15460	-0.0157537	-0.0294035	-0.00210396	0.0236959	LINEAR	Age high blood pressure diagnosed		100000	UK Biobank Assessment Centre	100025	Touchscreen	100036	Health and medical history	100044	UK Biobank Assessment Centre > Touchscreen > Health and medical history > Medical conditions
30210	CONTINUOUS	108146	0.0068344	0.000911414	0.0127574	0.0237251	LINEAR	Eosinophill percentage		100078	Biological samples	100079	Assay results	100080	Blood assays	100081	Biological samples > Assay results > Blood assays > Blood count
25466	CONTINUOUS	3542	-0.0382406	-0.0713898	-0.00509138	0.0237722	LINEAR	Mean ISOVF in posterior corona radiata on FA skeleton (right)		100000	UK Biobank Assessment Centre	100003	Imaging	100	Brain MRI	134	UK Biobank Assessment Centre > Imaging > Brain MRI > Diffusion brain MRI > dMRI skeleton
41204#E785	CAT-MUL	111170/486(111656)	0.0988542	0.0121122	0.183633	0.0238298	LOGISTIC-BINARY	Diagnoses - secondary ICD10		100091	Health-related outcomes	2000	Hospital in-patient	2002	Diagnoses	2022	Health-related outcomes > Hospital in-patient > Diagnoses > Summary Information (diagnoses)
20002#1311	CAT-MUL	111115/531(111646)	-0.102573	-0.192771	-0.0146972	0.0239141	LOGISTIC-BINARY	Non-cancer illness code, self-reported		100000	UK Biobank Assessment Centre	100071	Verbal interview	100074	Medical conditions	100074	UK Biobank Assessment Centre > Verbal interview > Medical conditions
41204#Y839	CAT-MUL	111592/64(111656)	-0.326377	-0.621806	-0.0546006	0.0239148	LOGISTIC-BINARY	Diagnoses - secondary ICD10		100091	Health-related outcomes	2000	Hospital in-patient	2002	Diagnoses	2022	Health-related outcomes > Hospital in-patient > Diagnoses > Summary Information (diagnoses)
25815	CONTINUOUS	3986	-0.0356621	-0.0666105	-0.00471372	0.0239266	LINEAR	Volume of grey matter in Postcentral Gyrus (right)		100000	UK Biobank Assessment Centre	100003	Imaging	100	Brain MRI	110	UK Biobank Assessment Centre > Imaging > Brain MRI > T1 structural brain MRI
41210#M136	CAT-MUL	111637/19(111656)	-0.699519	-1.34866	-0.137653	0.0240555	LOGISTIC-BINARY	Operative procedures - secondary OPCS		100091	Health-related outcomes	2000	Hospital in-patient	2005	Operations	2025	Health-related outcomes > Hospital in-patient > Operations > Summary Information (operations)
3083	CONTINUOUS	10303	0.0219302	0.00287279	0.0409876	0.0241115	LINEAR	Heel quantitative ultrasound index (QUI), manual entry		100000	UK Biobank Assessment Centre	100006	Physical measures	100018	Bone-densitometry of heel	100018	UK Biobank Assessment Centre > Physical measures > Bone-densitometry of heel
41202#Z082	CAT-MUL	111628/28(111656)	0.370466	0.0360965	0.68315	0.0241235	LOGISTIC-BINARY	Diagnoses - main ICD10		100091	Health-related outcomes	2000	Hospital in-patient	2002	Diagnoses	2022	Health-related outcomes > Hospital in-patient > Diagnoses > Summary Information (diagnoses)
2267	CAT-SIN	111005	-0.0124656	-0.0233129	-0.00161833	0.0242979	ORDERED-LOGISTIC	Use of sun/uv protection		100000	UK Biobank Assessment Centre	100025	Touchscreen	100050	Lifestyle and environment	100055	UK Biobank Assessment Centre > Touchscreen > Lifestyle and environment > Sun exposure
41200#T331	CAT-MUL	111641/15(111656)	-0.81787	-1.58143	-0.166843	0.0243317	LOGISTIC-BINARY	Operative procedures - main OPCS		100091	Health-related outcomes	2000	Hospital in-patient	2005	Operations	2025	Health-related outcomes > Hospital in-patient > Operations > Summary Information (operations)
41202#R935	CAT-MUL	111631/25(111656)	0.390273	0.0369015	0.720092	0.0243696	LOGISTIC-BINARY	Diagnoses - main ICD10		100091	Health-related outcomes	2000	Hospital in-patient	2002	Diagnoses	2022	Health-related outcomes > Hospital in-patient > Diagnoses > Summary Information (diagnoses)
41202#I200	CAT-MUL	111280/376(111656)	0.111162	0.013087	0.206748	0.0243935	LOGISTIC-BINARY	Diagnoses - main ICD10		100091	Health-related outcomes	2000	Hospital in-patient	2002	Diagnoses	2022	Health-related outcomes > Hospital in-patient > Diagnoses > Summary Information (diagnoses)
23234	CONTINUOUS	1310	-0.0568726	-0.10641	-0.00733501	0.0244715	LINEAR	Spine BMD (bone mineral density)		100000	UK Biobank Assessment Centre	100003	Imaging	103	DXA assessment	125	UK Biobank Assessment Centre > Imaging > DXA assessment > Bone size, mineral and density by DXA
40011#8072	CAT-MUL	111640/16(111656)	0.473602	0.0418482	0.874398	0.0245545	LOGISTIC-BINARY	Histology of cancer tumour		100091	Health-related outcomes	100092	Cancer register	100092	Cancer register	100092	Health-related outcomes > Cancer register
20002#1479	CAT-MUL	111526/120(111646)	0.190056	0.0205766	0.35252	0.0246404	LOGISTIC-BINARY	Non-cancer illness code, self-reported		100000	UK Biobank Assessment Centre	100071	Verbal interview	100074	Medical conditions	100074	UK Biobank Assessment Centre > Verbal interview > Medical conditions
41200#W834	CAT-MUL	111612/44(111656)	0.300653	0.0295943	0.555922	0.0247004	LOGISTIC-BINARY	Operative procedures - main OPCS		100091	Health-related outcomes	2000	Hospital in-patient	2005	Operations	2025	Health-related outcomes > Hospital in-patient > Operations > Summary Information (operations)
1687	CAT-SIN	110227	0.0128205	0.00162942	0.0240116	0.0247461	ORDERED-LOGISTIC	Comparative body size at age 10		100000	UK Biobank Assessment Centre	100025	Touchscreen	100033	Early life factors	100033	UK Biobank Assessment Centre > Touchscreen > Early life factors
5085	CONTINUOUS	21921	0.0151524	0.00192109	0.0283837	0.0247998	LINEAR	Spherical power (left)		100000	UK Biobank Assessment Centre	100006	Physical measures	100013	Eye measures	100014	UK Biobank Assessment Centre > Physical measures > Eye measures > Autorefraction
41210#Z545	CAT-MUL	111644/12(111656)	-0.951287	-1.83714	-0.194369	0.0249626	LOGISTIC-BINARY	Operative procedures - secondary OPCS		100091	Health-related outcomes	2000	Hospital in-patient	2005	Operations	2025	Health-related outcomes > Hospital in-patient > Operations > Summary Information (operations)
41204#H609	CAT-MUL	111634/22(111656)	0.409437	0.0360577	0.756793	0.0250584	LOGISTIC-BINARY	Diagnoses - secondary ICD10		100091	Health-related outcomes	2000	Hospital in-patient	2002	Diagnoses	2022	Health-related outcomes > Hospital in-patient > Diagnoses > Summary Information (diagnoses)
5084	CONTINUOUS	21989	0.0150881	0.00188913	0.0282871	0.0250612	LINEAR	Spherical power (right)		100000	UK Biobank Assessment Centre	100006	Physical measures	100013	Eye measures	100014	UK Biobank Assessment Centre > Physical measures > Eye measures > Autorefraction
41210#Y031	CAT-MUL	111546/110(111656)	0.197771	0.0206542	0.367272	0.0251288	LOGISTIC-BINARY	Operative procedures - secondary OPCS		100091	Health-related outcomes	2000	Hospital in-patient	2005	Operations	2025	Health-related outcomes > Hospital in-patient > Operations > Summary Information (operations)
41210#Z291	CAT-MUL	109555/2101(111656)	0.0483711	0.00578826	0.0904753	0.0251479	LOGISTIC-BINARY	Operative procedures - secondary OPCS		100091	Health-related outcomes	2000	Hospital in-patient	2005	Operations	2025	Health-related outcomes > Hospital in-patient > Operations > Summary Information (operations)
41204#I828	CAT-MUL	111630/26(111656)	-0.563305	-1.08857	-0.102189	0.0252129	LOGISTIC-BINARY	Diagnoses - secondary ICD10		100091	Health-related outcomes	2000	Hospital in-patient	2002	Diagnoses	2022	Health-related outcomes > Hospital in-patient > Diagnoses > Summary Information (diagnoses)
41202#L920	CAT-MUL	111643/13(111656)	-0.889391	-1.72269	-0.179267	0.0252491	LOGISTIC-BINARY	Diagnoses - main ICD10		100091	Health-related outcomes	2000	Hospital in-patient	2002	Diagnoses	2022	Health-related outcomes > Hospital in-patient > Diagnoses > Summary Information (diagnoses)
25465	CONTINUOUS	3542	-0.0379364	-0.0711832	-0.00468951	0.0253363	LINEAR	Mean ISOVF in superior corona radiata on FA skeleton (left)		100000	UK Biobank Assessment Centre	100003	Imaging	100	Brain MRI	134	UK Biobank Assessment Centre > Imaging > Brain MRI > Diffusion brain MRI > dMRI skeleton
41204#M2351	CAT-MUL	111642/14(111656)	-0.846604	-1.63981	-0.16675	0.0255014	LOGISTIC-BINARY	Diagnoses - secondary ICD10		100091	Health-related outcomes	2000	Hospital in-patient	2002	Diagnoses	2022	Health-related outcomes > Hospital in-patient > Diagnoses > Summary Information (diagnoses)
25761	CONTINUOUS	3488	-0.0377979	-0.0709718	-0.00462399	0.0255508	LINEAR	90th percentile of BOLD effect (in group-defined mask) for shapes activation		100000	UK Biobank Assessment Centre	100003	Imaging	100	Brain MRI	106	UK Biobank Assessment Centre > Imaging > Brain MRI > Task functional brain MRI
25480	CONTINUOUS	3542	-0.0377407	-0.0708722	-0.00460922	0.0255851	LINEAR	Mean ISOVF in superior longitudinal fasciculus on FA skeleton (right)		100000	UK Biobank Assessment Centre	100003	Imaging	100	Brain MRI	134	UK Biobank Assessment Centre > Imaging > Brain MRI > Diffusion brain MRI > dMRI skeleton
41202#S9230	CAT-MUL	111613/43(111656)	-0.407758	-0.784909	-0.0673431	0.0257231	LOGISTIC-BINARY	Diagnoses - main ICD10		100091	Health-related outcomes	2000	Hospital in-patient	2002	Diagnoses	2022	Health-related outcomes > Hospital in-patient > Diagnoses > Summary Information (diagnoses)
41202#J969	CAT-MUL	111628/28(111656)	0.366649	0.0318537	0.679456	0.0257299	LOGISTIC-BINARY	Diagnoses - main ICD10		100091	Health-related outcomes	2000	Hospital in-patient	2002	Diagnoses	2022	Health-related outcomes > Hospital in-patient > Diagnoses > Summary Information (diagnoses)
20003#1141180212	CAT-MUL	111445/201(111646)	-0.169691	-0.322419	-0.0235808	0.0259363	LOGISTIC-BINARY	Treatment/medication code		100000	UK Biobank Assessment Centre	100071	Verbal interview	100075	Medications	100075	UK Biobank Assessment Centre > Verbal interview > Medications
41204#H113	CAT-MUL	111633/23(111656)	0.398881	0.0329919	0.740127	0.0261517	LOGISTIC-BINARY	Diagnoses - secondary ICD10		100091	Health-related outcomes	2000	Hospital in-patient	2002	Diagnoses	2022	Health-related outcomes > Hospital in-patient > Diagnoses > Summary Information (diagnoses)
20084#472	CAT-MUL	13913/2374(16287)	-0.0503342	-0.0949301	-0.00616123	0.0262198	LOGISTIC-BINARY	Vitamin and/or mineral supplement use		100089	Online follow-up	100090	Diet by 24-hour recall	100112	Vitamin/mineral supplements yesterday	100112	Online follow-up > Diet by 24-hour recall > Vitamin/mineral supplements yesterday
41200#A553	CAT-MUL	111646/10(111656)	0.577802	0.0425523	1.07482	0.0262544	LOGISTIC-BINARY	Operative procedures - main OPCS		100091	Health-related outcomes	2000	Hospital in-patient	2005	Operations	2025	Health-related outcomes > Hospital in-patient > Operations > Summary Information (operations)
41202#S518	CAT-MUL	111644/12(111656)	0.529492	0.0390403	0.984144	0.0264126	LOGISTIC-BINARY	Diagnoses - main ICD10		100091	Health-related outcomes	2000	Hospital in-patient	2002	Diagnoses	2022	Health-related outcomes > Hospital in-patient > Diagnoses > Summary Information (diagnoses)
20004#1443	CAT-MUL	111548/98(111646)	0.20621	0.0197113	0.384438	0.0264635	LOGISTIC-BINARY	Operation code		100000	UK Biobank Assessment Centre	100071	Verbal interview	100076	Operations	100076	UK Biobank Assessment Centre > Verbal interview > Operations
41200#T878	CAT-MUL	111619/37(111656)	0.321892	0.0273749	0.59806	0.0264821	LOGISTIC-BINARY	Operative procedures - main OPCS		100091	Health-related outcomes	2000	Hospital in-patient	2005	Operations	2025	Health-related outcomes > Hospital in-patient > Operations > Summary Information (operations)
41210#Z685	CAT-MUL	111640/16(111656)	0.468693	0.0352115	0.870223	0.0265383	LOGISTIC-BINARY	Operative procedures - secondary OPCS		100091	Health-related outcomes	2000	Hospital in-patient	2005	Operations	2025	Health-related outcomes > Hospital in-patient > Operations > Summary Information (operations)
41200#A818	CAT-MUL	111572/84(111656)	0.221406	0.0204741	0.412821	0.0267111	LOGISTIC-BINARY	Operative procedures - main OPCS		100091	Health-related outcomes	2000	Hospital in-patient	2005	Operations	2025	Health-related outcomes > Hospital in-patient > Operations > Summary Information (operations)
41204#I831	CAT-MUL	111646/10(111656)	-1.06459	-2.06438	-0.211748	0.0268407	LOGISTIC-BINARY	Diagnoses - secondary ICD10		100091	Health-related outcomes	2000	Hospital in-patient	2002	Diagnoses	2022	Health-related outcomes > Hospital in-patient > Diagnoses > Summary Information (diagnoses)
20133	INTEGER	28078	0.0129058	0.0014797	0.0243319	0.0268452	LINEAR	Time to complete round		100089	Online follow-up	116	Cognitive function online	117	Pairs matching	117	Online follow-up > Cognitive function online > Pairs matching
41204#K108	CAT-MUL	111638/18(111656)	-0.705448	-1.37495	-0.129347	0.0269192	LOGISTIC-BINARY	Diagnoses - secondary ICD10		100091	Health-related outcomes	2000	Hospital in-patient	2002	Diagnoses	2022	Health-related outcomes > Hospital in-patient > Diagnoses > Summary Information (diagnoses)
25564	CONTINUOUS	3542	0.036538	0.00416785	0.0689081	0.0269559	LINEAR	Weighted-mean MO in tract superior longitudinal fasciculus (right)		100000	UK Biobank Assessment Centre	100003	Imaging	100	Brain MRI	135	UK Biobank Assessment Centre > Imaging > Brain MRI > Diffusion brain MRI > dMRI weighted means
41210#L634	CAT-MUL	111639/17(111656)	-0.732177	-1.42801	-0.134853	0.0270594	LOGISTIC-BINARY	Operative procedures - secondary OPCS		100091	Health-related outcomes	2000	Hospital in-patient	2005	Operations	2025	Health-related outcomes > Hospital in-patient > Operations > Summary Information (operations)
41202#M541	CAT-MUL	111626/30(111656)	-0.503364	-0.977489	-0.0842202	0.0270605	LOGISTIC-BINARY	Diagnoses - main ICD10		100091	Health-related outcomes	2000	Hospital in-patient	2002	Diagnoses	2022	Health-related outcomes > Hospital in-patient > Diagnoses > Summary Information (diagnoses)
25727	CONTINUOUS	3542	-0.0372153	-0.0702171	-0.00421347	0.0271026	LINEAR	Weighted-mean ISOVF in tract superior thalamic radiation (left)		100000	UK Biobank Assessment Centre	100003	Imaging	100	Brain MRI	135	UK Biobank Assessment Centre > Imaging > Brain MRI > Diffusion brain MRI > dMRI weighted means
41205#E92089	CAT-MUL	111642/14(111656)	0.491286	0.035242	0.915057	0.0271561	LOGISTIC-BINARY	Diagnoses - secondary ICD9		100091	Health-related outcomes	2000	Hospital in-patient	2002	Diagnoses	2022	Health-related outcomes > Hospital in-patient > Diagnoses > Summary Information (diagnoses)
41204#O441	CAT-MUL	111646/10(111656)	0.570954	0.0385858	1.06555	0.0272063	LOGISTIC-BINARY	Diagnoses - secondary ICD10		100091	Health-related outcomes	2000	Hospital in-patient	2002	Diagnoses	2022	Health-related outcomes > Hospital in-patient > Diagnoses > Summary Information (diagnoses)
20002#1559	CAT-MUL	111410/236(111646)	-0.153783	-0.293191	-0.0199213	0.0273087	LOGISTIC-BINARY	Non-cancer illness code, self-reported		100000	UK Biobank Assessment Centre	100071	Verbal interview	100074	Medical conditions	100074	UK Biobank Assessment Centre > Verbal interview > Medical conditions
20003#1141152732	CAT-MUL	111326/320(111646)	-0.130871	-0.24913	-0.0165972	0.027315	LOGISTIC-BINARY	Treatment/medication code		100000	UK Biobank Assessment Centre	100071	Verbal interview	100075	Medications	100075	UK Biobank Assessment Centre > Verbal interview > Medications
41210#P034	CAT-MUL	111635/21(111656)	-0.634389	-1.23688	-0.111936	0.027316	LOGISTIC-BINARY	Operative procedures - secondary OPCS		100091	Health-related outcomes	2000	Hospital in-patient	2005	Operations	2025	Health-related outcomes > Hospital in-patient > Operations > Summary Information (operations)
41202#D361	CAT-MUL	111539/117(111656)	0.188644	0.0167697	0.353284	0.0278052	LOGISTIC-BINARY	Diagnoses - main ICD10		100091	Health-related outcomes	2000	Hospital in-patient	2002	Diagnoses	2022	Health-related outcomes > Hospital in-patient > Diagnoses > Summary Information (diagnoses)
41204#W198	CAT-MUL	111609/47(111656)	0.286659	0.0226098	0.535313	0.0279468	LOGISTIC-BINARY	Diagnoses - secondary ICD10		100091	Health-related outcomes	2000	Hospital in-patient	2002	Diagnoses	2022	Health-related outcomes > Hospital in-patient > Diagnoses > Summary Information (diagnoses)
41210#T591	CAT-MUL	111639/17(111656)	-0.722445	-1.4144	-0.129281	0.0279865	LOGISTIC-BINARY	Operative procedures - secondary OPCS		100091	Health-related outcomes	2000	Hospital in-patient	2005	Operations	2025	Health-related outcomes > Hospital in-patient > Operations > Summary Information (operations)
41204#Y846	CAT-MUL	111612/44(111656)	0.294537	0.0229944	0.550066	0.0280018	LOGISTIC-BINARY	Diagnoses - secondary ICD10		100091	Health-related outcomes	2000	Hospital in-patient	2002	Diagnoses	2022	Health-related outcomes > Hospital in-patient > Diagnoses > Summary Information (diagnoses)
41230#5HP	CAT-MUL	111637/19(111656)	-0.667137	-1.30527	-0.117309	0.02801	LOGISTIC-BINARY	PCT where patients GP was registered		100091	Health-related outcomes	2000	Hospital in-patient	2001	Admission and discharge	2021	Health-related outcomes > Hospital in-patient > Admission and discharge > Summary Information (admission and discharge)
41204#F101	CAT-MUL	110906/750(111656)	-0.0836013	-0.158993	-0.00981099	0.0280118	LOGISTIC-BINARY	Diagnoses - secondary ICD10		100091	Health-related outcomes	2000	Hospital in-patient	2002	Diagnoses	2022	Health-related outcomes > Hospital in-patient > Diagnoses > Summary Information (diagnoses)
41210#E142	CAT-MUL	111417/239(111656)	0.13473	0.0125383	0.253099	0.0280428	LOGISTIC-BINARY	Operative procedures - secondary OPCS		100091	Health-related outcomes	2000	Hospital in-patient	2005	Operations	2025	Health-related outcomes > Hospital in-patient > Operations > Summary Information (operations)
20230	INTEGER	28372	0.0127751	0.00137614	0.024174	0.0280518	LINEAR	Duration to entering value		100089	Online follow-up	116	Cognitive function online	122	Symbol digit substitution	122	Online follow-up > Cognitive function online > Symbol digit substitution
20002#1154	CAT-MUL	108895/2751(111646)	-0.0432085	-0.0819909	-0.00483884	0.0281315	LOGISTIC-BINARY	Non-cancer illness code, self-reported		100000	UK Biobank Assessment Centre	100071	Verbal interview	100074	Medical conditions	100074	UK Biobank Assessment Centre > Verbal interview > Medical conditions
41202#M1126	CAT-MUL	111646/10(111656)	0.571876	0.035307	1.07017	0.0282178	LOGISTIC-BINARY	Diagnoses - main ICD10		100091	Health-related outcomes	2000	Hospital in-patient	2002	Diagnoses	2022	Health-related outcomes > Hospital in-patient > Diagnoses > Summary Information (diagnoses)
41204#R790	CAT-MUL	111632/24(111656)	-0.573119	-1.12	-0.0957527	0.0283187	LOGISTIC-BINARY	Diagnoses - secondary ICD10		100091	Health-related outcomes	2000	Hospital in-patient	2002	Diagnoses	2022	Health-related outcomes > Hospital in-patient > Diagnoses > Summary Information (diagnoses)
41202#D373	CAT-MUL	111645/11(111656)	0.54672	0.0332844	1.02255	0.0283821	LOGISTIC-BINARY	Diagnoses - main ICD10		100091	Health-related outcomes	2000	Hospital in-patient	2002	Diagnoses	2022	Health-related outcomes > Hospital in-patient > Diagnoses > Summary Information (diagnoses)
25763	CONTINUOUS	3488	-0.0372792	-0.0706205	-0.00393794	0.0284298	LINEAR	90th percentile of BOLD effect (in group-defined mask) for faces activation		100000	UK Biobank Assessment Centre	100003	Imaging	100	Brain MRI	106	UK Biobank Assessment Centre > Imaging > Brain MRI > Task functional brain MRI
41204#E210	CAT-MUL	111630/26(111656)	0.372947	0.0253023	0.6973	0.0287532	LOGISTIC-BINARY	Diagnoses - secondary ICD10		100091	Health-related outcomes	2000	Hospital in-patient	2002	Diagnoses	2022	Health-related outcomes > Hospital in-patient > Diagnoses > Summary Information (diagnoses)
20003#1140868080	CAT-MUL	111602/44(111646)	0.293614	0.0213529	0.54958	0.0288395	LOGISTIC-BINARY	Treatment/medication code		100000	UK Biobank Assessment Centre	100071	Verbal interview	100075	Medications	100075	UK Biobank Assessment Centre > Verbal interview > Medications
20003#1140868080	CAT-MUL	111602/44(111646)	0.293614	0.0213529	0.54958	0.0288395	LOGISTIC-BINARY	Treatment/medication code		100000	UK Biobank Assessment Centre	100071	Verbal interview	100075	Medications	100075	UK Biobank Assessment Centre > Verbal interview > Medications
41200#J132	CAT-MUL	111315/341(111656)	-0.125071	-0.239131	-0.0147154	0.0288573	LOGISTIC-BINARY	Operative procedures - main OPCS		100091	Health-related outcomes	2000	Hospital in-patient	2005	Operations	2025	Health-related outcomes > Hospital in-patient > Operations > Summary Information (operations)
41202#L439	CAT-MUL	111593/63(111656)	-0.316505	-0.612719	-0.0440978	0.0288783	LOGISTIC-BINARY	Diagnoses - main ICD10		100091	Health-related outcomes	2000	Hospital in-patient	2002	Diagnoses	2022	Health-related outcomes > Hospital in-patient > Diagnoses > Summary Information (diagnoses)
41204#Z368	CAT-MUL	111624/32(111656)	-0.476974	-0.930875	-0.0743451	0.0288898	LOGISTIC-BINARY	Diagnoses - secondary ICD10		100091	Health-related outcomes	2000	Hospital in-patient	2002	Diagnoses	2022	Health-related outcomes > Hospital in-patient > Diagnoses > Summary Information (diagnoses)
41204#H025	CAT-MUL	111646/10(111656)	0.571061	0.0333154	1.07115	0.0289384	LOGISTIC-BINARY	Diagnoses - secondary ICD10		100091	Health-related outcomes	2000	Hospital in-patient	2002	Diagnoses	2022	Health-related outcomes > Hospital in-patient > Diagnoses > Summary Information (diagnoses)
4123	CONTINUOUS	33433	0.0118865	0.00122085	0.0225522	0.0289405	LINEAR	Heel quantitative ultrasound index (QUI), direct entry (right)		100000	UK Biobank Assessment Centre	100006	Physical measures	100018	Bone-densitometry of heel	100018	UK Biobank Assessment Centre > Physical measures > Bone-densitometry of heel
4125	CONTINUOUS	33433	0.0118846	0.0012189	0.0225503	0.0289668	LINEAR	Heel bone mineral density (BMD) T-score, automated (right)		100000	UK Biobank Assessment Centre	100006	Physical measures	100018	Bone-densitometry of heel	100018	UK Biobank Assessment Centre > Physical measures > Bone-densitometry of heel
41200#U197	CAT-MUL	111629/27(111656)	0.364634	0.0244022	0.682199	0.0289909	LOGISTIC-BINARY	Operative procedures - main OPCS		100091	Health-related outcomes	2000	Hospital in-patient	2005	Operations	2025	Health-related outcomes > Hospital in-patient > Operations > Summary Information (operations)
41204#Z566	CAT-MUL	111633/23(111656)	-0.589983	-1.15562	-0.0971983	0.0289958	LOGISTIC-BINARY	Diagnoses - secondary ICD10		100091	Health-related outcomes	2000	Hospital in-patient	2002	Diagnoses	2022	Health-related outcomes > Hospital in-patient > Diagnoses > Summary Information (diagnoses)
25088	CONTINUOUS	3542	0.0369812	0.0037854	0.070177	0.0290122	LINEAR	Mean FA in external capsule on FA skeleton (right)		100000	UK Biobank Assessment Centre	100003	Imaging	100	Brain MRI	134	UK Biobank Assessment Centre > Imaging > Brain MRI > Diffusion brain MRI > dMRI skeleton
41210#Y537	CAT-MUL	111639/17(111656)	-0.720148	-1.41326	-0.124982	0.0290654	LOGISTIC-BINARY	Operative procedures - secondary OPCS		100091	Health-related outcomes	2000	Hospital in-patient	2005	Operations	2025	Health-related outcomes > Hospital in-patient > Operations > Summary Information (operations)
41210#Y241	CAT-MUL	111620/36(111656)	-0.442758	-0.863567	-0.0668394	0.029161	LOGISTIC-BINARY	Operative procedures - secondary OPCS		100091	Health-related outcomes	2000	Hospital in-patient	2005	Operations	2025	Health-related outcomes > Hospital in-patient > Operations > Summary Information (operations)
41200#D034	CAT-MUL	111638/18(111656)	0.43772	0.0262266	0.818957	0.0292447	LOGISTIC-BINARY	Operative procedures - main OPCS		100091	Health-related outcomes	2000	Hospital in-patient	2005	Operations	2025	Health-related outcomes > Hospital in-patient > Operations > Summary Information (operations)
20087#170	CAT-MUL	13281/3006(16287)	0.0438281	0.00429482	0.0831144	0.0292649	LOGISTIC-BINARY	Types of spread used on bread/crackers		100089	Online follow-up	100090	Diet by 24-hour recall	100101	Bread/pasta/rice yesterday	100101	Online follow-up > Diet by 24-hour recall > Bread/pasta/rice yesterday
41202#R938	CAT-MUL	111632/24(111656)	0.386543	0.0242686	0.723377	0.0293101	LOGISTIC-BINARY	Diagnoses - main ICD10		100091	Health-related outcomes	2000	Hospital in-patient	2002	Diagnoses	2022	Health-related outcomes > Hospital in-patient > Diagnoses > Summary Information (diagnoses)
41230#5DV	CAT-MUL	111616/40(111656)	0.306209	0.0210779	0.57375	0.0293211	LOGISTIC-BINARY	PCT where patients GP was registered		100091	Health-related outcomes	2000	Hospital in-patient	2001	Admission and discharge	2021	Health-related outcomes > Hospital in-patient > Admission and discharge > Summary Information (admission and discharge)
41204#M2554	CAT-MUL	111644/12(111656)	0.521327	0.0286461	0.976921	0.0293746	LOGISTIC-BINARY	Diagnoses - secondary ICD10		100091	Health-related outcomes	2000	Hospital in-patient	2002	Diagnoses	2022	Health-related outcomes > Hospital in-patient > Diagnoses > Summary Information (diagnoses)
20003#1140888556	CAT-MUL	111634/12(111646)	-0.911154	-1.78721	-0.165749	0.0293788	LOGISTIC-BINARY	Treatment/medication code		100000	UK Biobank Assessment Centre	100071	Verbal interview	100075	Medications	100075	UK Biobank Assessment Centre > Verbal interview > Medications
20003#1140888556	CAT-MUL	111634/12(111646)	-0.911154	-1.78721	-0.165749	0.0293788	LOGISTIC-BINARY	Treatment/medication code		100000	UK Biobank Assessment Centre	100071	Verbal interview	100075	Medications	100075	UK Biobank Assessment Centre > Verbal interview > Medications
41204#I151	CAT-MUL	111637/19(111656)	0.42635	0.025623	0.7986	0.0294734	LOGISTIC-BINARY	Diagnoses - secondary ICD10		100091	Health-related outcomes	2000	Hospital in-patient	2002	Diagnoses	2022	Health-related outcomes > Hospital in-patient > Diagnoses > Summary Information (diagnoses)
41202#M513	CAT-MUL	111302/354(111656)	-0.122232	-0.23412	-0.0139138	0.02949	LOGISTIC-BINARY	Diagnoses - main ICD10		100091	Health-related outcomes	2000	Hospital in-patient	2002	Diagnoses	2022	Health-related outcomes > Hospital in-patient > Diagnoses > Summary Information (diagnoses)
41204#G911	CAT-MUL	111645/11(111656)	-0.967684	-1.8989	-0.178804	0.0295024	LOGISTIC-BINARY	Diagnoses - secondary ICD10		100091	Health-related outcomes	2000	Hospital in-patient	2002	Diagnoses	2022	Health-related outcomes > Hospital in-patient > Diagnoses > Summary Information (diagnoses)
20416	CAT-SIN	36082	-0.0210668	-0.0400393	-0.00209427	0.0295354	ORDERED-LOGISTIC	Frequency of consuming six or more units of alcohol		100089	Online follow-up	136	Mental health	142	Alcohol use	142	Online follow-up > Mental health > Alcohol use
23252	CONTINUOUS	1110	-0.0536363	-0.101946	-0.00532687	0.0295824	LINEAR	Arm total mass (left)	YES	100000	UK Biobank Assessment Centre	100003	Imaging	103	DXA assessment	124	UK Biobank Assessment Centre > Imaging > DXA assessment > Body composition by DXA
41202#H041	CAT-MUL	111633/23(111656)	0.389926	0.0240545	0.73074	0.0295967	LOGISTIC-BINARY	Diagnoses - main ICD10		100091	Health-related outcomes	2000	Hospital in-patient	2002	Diagnoses	2022	Health-related outcomes > Hospital in-patient > Diagnoses > Summary Information (diagnoses)
41200#S424	CAT-MUL	111638/18(111656)	-0.693488	-1.36353	-0.11783	0.0296067	LOGISTIC-BINARY	Operative procedures - main OPCS		100091	Health-related outcomes	2000	Hospital in-patient	2005	Operations	2025	Health-related outcomes > Hospital in-patient > Operations > Summary Information (operations)
20004#1588	CAT-MUL	111529/117(111646)	-0.221374	-0.427724	-0.0268594	0.0302613	LOGISTIC-BINARY	Operation code		100000	UK Biobank Assessment Centre	100071	Verbal interview	100076	Operations	100076	UK Biobank Assessment Centre > Verbal interview > Operations
41203#0759	CAT-MUL	111644/12(111656)	0.520431	0.025063	0.977391	0.0303591	LOGISTIC-BINARY	Diagnoses - main ICD9		100091	Health-related outcomes	2000	Hospital in-patient	2002	Diagnoses	2022	Health-related outcomes > Hospital in-patient > Diagnoses > Summary Information (diagnoses)
41202#L900	CAT-MUL	111609/47(111656)	0.280467	0.0181932	0.527589	0.0304139	LOGISTIC-BINARY	Diagnoses - main ICD10		100091	Health-related outcomes	2000	Hospital in-patient	2002	Diagnoses	2022	Health-related outcomes > Hospital in-patient > Diagnoses > Summary Information (diagnoses)
41204#S223	CAT-MUL	111646/10(111656)	0.564402	0.027294	1.06258	0.0304283	LOGISTIC-BINARY	Diagnoses - secondary ICD10		100091	Health-related outcomes	2000	Hospital in-patient	2002	Diagnoses	2022	Health-related outcomes > Hospital in-patient > Diagnoses > Summary Information (diagnoses)
41200#R189	CAT-MUL	111616/40(111656)	0.30371	0.0186532	0.570835	0.0305018	LOGISTIC-BINARY	Operative procedures - main OPCS		100091	Health-related outcomes	2000	Hospital in-patient	2005	Operations	2025	Health-related outcomes > Hospital in-patient > Operations > Summary Information (operations)
20002#1588	CAT-MUL	111631/15(111646)	0.47534	0.0241453	0.893258	0.0305651	LOGISTIC-BINARY	Non-cancer illness code, self-reported		100000	UK Biobank Assessment Centre	100071	Verbal interview	100074	Medical conditions	100074	UK Biobank Assessment Centre > Verbal interview > Medical conditions
41202#K092	CAT-MUL	111631/25(111656)	0.377074	0.0209182	0.70849	0.0306828	LOGISTIC-BINARY	Diagnoses - main ICD10		100091	Health-related outcomes	2000	Hospital in-patient	2002	Diagnoses	2022	Health-related outcomes > Hospital in-patient > Diagnoses > Summary Information (diagnoses)
41200#T293	CAT-MUL	111646/10(111656)	-1.02035	-2.00028	-0.180501	0.0306967	LOGISTIC-BINARY	Operative procedures - main OPCS		100091	Health-related outcomes	2000	Hospital in-patient	2005	Operations	2025	Health-related outcomes > Hospital in-patient > Operations > Summary Information (operations)
6147#4	CAT-MUL	108516/2740(111256)	-0.0425896	-0.0814541	-0.00413932	0.0308156	LOGISTIC-BINARY	Reason for glasses/contact lenses		100000	UK Biobank Assessment Centre	100025	Touchscreen	100036	Health and medical history	100041	UK Biobank Assessment Centre > Touchscreen > Health and medical history > Eyesight
25178	CONTINUOUS	3542	0.0360019	0.00331814	0.0686858	0.0308642	LINEAR	Mean MO in posterior corona radiata on FA skeleton (right)		100000	UK Biobank Assessment Centre	100003	Imaging	100	Brain MRI	134	UK Biobank Assessment Centre > Imaging > Brain MRI > Diffusion brain MRI > dMRI skeleton
20003#1141157418	CAT-MUL	111623/23(111646)	-0.581151	-1.14502	-0.0901033	0.0308907	LOGISTIC-BINARY	Treatment/medication code		100000	UK Biobank Assessment Centre	100071	Verbal interview	100075	Medications	100075	UK Biobank Assessment Centre > Verbal interview > Medications
20003#1141157418	CAT-MUL	111623/23(111646)	-0.581151	-1.14502	-0.0901033	0.0308907	LOGISTIC-BINARY	Treatment/medication code		100000	UK Biobank Assessment Centre	100071	Verbal interview	100075	Medications	100075	UK Biobank Assessment Centre > Verbal interview > Medications
41202#H811	CAT-MUL	111626/30(111656)	0.346166	0.0197312	0.651278	0.0308927	LOGISTIC-BINARY	Diagnoses - main ICD10		100091	Health-related outcomes	2000	Hospital in-patient	2002	Diagnoses	2022	Health-related outcomes > Hospital in-patient > Diagnoses > Summary Information (diagnoses)
20002#1524	CAT-MUL	111627/19(111646)	-0.659679	-1.30241	-0.106215	0.0309793	LOGISTIC-BINARY	Non-cancer illness code, self-reported		100000	UK Biobank Assessment Centre	100071	Verbal interview	100074	Medical conditions	100074	UK Biobank Assessment Centre > Verbal interview > Medical conditions
41210#W328	CAT-MUL	111633/23(111656)	-0.578717	-1.14086	-0.0894289	0.0310129	LOGISTIC-BINARY	Operative procedures - secondary OPCS		100091	Health-related outcomes	2000	Hospital in-patient	2005	Operations	2025	Health-related outcomes > Hospital in-patient > Operations > Summary Information (operations)
25154	CONTINUOUS	3542	-0.0361031	-0.0689098	-0.00329643	0.031023	LINEAR	Mean MO in genu of corpus callosum on FA skeleton		100000	UK Biobank Assessment Centre	100003	Imaging	100	Brain MRI	134	UK Biobank Assessment Centre > Imaging > Brain MRI > Diffusion brain MRI > dMRI skeleton
25456	CONTINUOUS	3542	-0.036692	-0.0700381	-0.00334589	0.0310447	LINEAR	Mean ISOVF in anterior limb of internal capsule on FA skeleton (right)		100000	UK Biobank Assessment Centre	100003	Imaging	100	Brain MRI	134	UK Biobank Assessment Centre > Imaging > Brain MRI > Diffusion brain MRI > dMRI skeleton
41200#B355	CAT-MUL	111638/18(111656)	-0.683331	-1.35061	-0.110991	0.0311889	LOGISTIC-BINARY	Operative procedures - main OPCS		100091	Health-related outcomes	2000	Hospital in-patient	2005	Operations	2025	Health-related outcomes > Hospital in-patient > Operations > Summary Information (operations)
6156#11	CAT-MUL	6803/2342(9145)	0.0511772	0.00448329	0.0976163	0.0312136	LOGISTIC-BINARY	Manic/hyper symptoms		100000	UK Biobank Assessment Centre	100025	Touchscreen	100059	Psychosocial factors	100060	UK Biobank Assessment Centre > Touchscreen > Psychosocial factors > Mental health
41204#N926	CAT-MUL	111429/227(111656)	0.135332	0.0100518	0.256601	0.031318	LOGISTIC-BINARY	Diagnoses - secondary ICD10		100091	Health-related outcomes	2000	Hospital in-patient	2002	Diagnoses	2022	Health-related outcomes > Hospital in-patient > Diagnoses > Summary Information (diagnoses)
22631	CONTINUOUS	620	0.159488	0.0145387	0.304438	0.0314308	ORDERED-LOGISTIC	Period spent working day shifts		100089	Online follow-up	123	Work environment	130	Employment history	130	Online follow-up > Work environment > Employment history
41204#L578	CAT-MUL	111642/14(111656)	-0.804068	-1.59141	-0.134688	0.0315958	LOGISTIC-BINARY	Diagnoses - secondary ICD10		100091	Health-related outcomes	2000	Hospital in-patient	2002	Diagnoses	2022	Health-related outcomes > Hospital in-patient > Diagnoses > Summary Information (diagnoses)
4124	CONTINUOUS	33421	0.0116942	0.00102864	0.0223598	0.031636	LINEAR	Heel bone mineral density (BMD) (right)		100000	UK Biobank Assessment Centre	100006	Physical measures	100018	Bone-densitometry of heel	100018	UK Biobank Assessment Centre > Physical measures > Bone-densitometry of heel
41210#Z155	CAT-MUL	111645/11(111656)	0.531657	0.0216324	1.0035	0.0317131	LOGISTIC-BINARY	Operative procedures - secondary OPCS		100091	Health-related outcomes	2000	Hospital in-patient	2005	Operations	2025	Health-related outcomes > Hospital in-patient > Operations > Summary Information (operations)
41204#G402	CAT-MUL	111621/35(111656)	-0.443256	-0.87142	-0.0612017	0.0317832	LOGISTIC-BINARY	Diagnoses - secondary ICD10		100091	Health-related outcomes	2000	Hospital in-patient	2002	Diagnoses	2022	Health-related outcomes > Hospital in-patient > Diagnoses > Summary Information (diagnoses)
41204#S2200	CAT-MUL	111627/29(111656)	-0.496488	-0.978537	-0.0710061	0.0318273	LOGISTIC-BINARY	Diagnoses - secondary ICD10		100091	Health-related outcomes	2000	Hospital in-patient	2002	Diagnoses	2022	Health-related outcomes > Hospital in-patient > Diagnoses > Summary Information (diagnoses)
41230#5MN	CAT-MUL	111460/196(111656)	-0.164954	-0.319008	-0.0175999	0.0318286	LOGISTIC-BINARY	PCT where patients GP was registered		100091	Health-related outcomes	2000	Hospital in-patient	2001	Admission and discharge	2021	Health-related outcomes > Hospital in-patient > Admission and discharge > Summary Information (admission and discharge)
41210#W593	CAT-MUL	111639/17(111656)	0.441685	0.0198167	0.833087	0.031864	LOGISTIC-BINARY	Operative procedures - secondary OPCS		100091	Health-related outcomes	2000	Hospital in-patient	2005	Operations	2025	Health-related outcomes > Hospital in-patient > Operations > Summary Information (operations)
104220	CAT-SIN	16287	-0.0574248	-0.109894	-0.00495563	0.0319581	ORDERED-LOGISTIC	Garlic intake		100089	Online follow-up	100090	Diet by 24-hour recall	100103	Fruit/vegetables yesterday	100103	Online follow-up > Diet by 24-hour recall > Fruit/vegetables yesterday
25046	CONTINUOUS	3488	-0.0364446	-0.069769	-0.00312026	0.0320838	LINEAR	Median z-statistic (in group-defined mask) for faces activation		100000	UK Biobank Assessment Centre	100003	Imaging	100	Brain MRI	106	UK Biobank Assessment Centre > Imaging > Brain MRI > Task functional brain MRI
41204#C502	CAT-MUL	111632/24(111656)	0.377417	0.0176106	0.711831	0.0321007	LOGISTIC-BINARY	Diagnoses - secondary ICD10		100091	Health-related outcomes	2000	Hospital in-patient	2002	Diagnoses	2022	Health-related outcomes > Hospital in-patient > Diagnoses > Summary Information (diagnoses)
41204#K048	CAT-MUL	111631/25(111656)	-0.544225	-1.07593	-0.0789101	0.032374	LOGISTIC-BINARY	Diagnoses - secondary ICD10		100091	Health-related outcomes	2000	Hospital in-patient	2002	Diagnoses	2022	Health-related outcomes > Hospital in-patient > Diagnoses > Summary Information (diagnoses)
41204#E221	CAT-MUL	111641/15(111656)	0.465691	0.0187393	0.879476	0.0323923	LOGISTIC-BINARY	Diagnoses - secondary ICD10		100091	Health-related outcomes	2000	Hospital in-patient	2002	Diagnoses	2022	Health-related outcomes > Hospital in-patient > Diagnoses > Summary Information (diagnoses)
20445	CAT-SIN	12290/1747(14037)	-0.0565829	-0.108747	-0.00501046	0.0324821	LOGISTIC-BINARY	Depression possibly related to childbirth		100089	Online follow-up	136	Mental health	138	Depression	138	Online follow-up > Mental health > Depression
41204#S650	CAT-MUL	111643/13(111656)	-0.843641	-1.67479	-0.140728	0.0324834	LOGISTIC-BINARY	Diagnoses - secondary ICD10		100091	Health-related outcomes	2000	Hospital in-patient	2002	Diagnoses	2022	Health-related outcomes > Hospital in-patient > Diagnoses > Summary Information (diagnoses)
25563	CONTINUOUS	3542	0.0358082	0.00297861	0.0686378	0.0325427	LINEAR	Weighted-mean MO in tract superior longitudinal fasciculus (left)		100000	UK Biobank Assessment Centre	100003	Imaging	100	Brain MRI	135	UK Biobank Assessment Centre > Imaging > Brain MRI > Diffusion brain MRI > dMRI weighted means
41202#R104	CAT-MUL	108133/3523(111656)	-0.0371917	-0.0714753	-0.00322612	0.0326595	LOGISTIC-BINARY	Diagnoses - main ICD10		100091	Health-related outcomes	2000	Hospital in-patient	2002	Diagnoses	2022	Health-related outcomes > Hospital in-patient > Diagnoses > Summary Information (diagnoses)
41201#W559	CAT-MUL	111609/47(111656)	0.277998	0.0141953	0.526433	0.032876	LOGISTIC-BINARY	External causes		100091	Health-related outcomes	2000	Hospital in-patient	2002	Diagnoses	2022	Health-related outcomes > Hospital in-patient > Diagnoses > Summary Information (diagnoses)
41202#I609	CAT-MUL	111564/92(111656)	-0.24854	-0.484871	-0.027713	0.0328845	LOGISTIC-BINARY	Diagnoses - main ICD10		100091	Health-related outcomes	2000	Hospital in-patient	2002	Diagnoses	2022	Health-related outcomes > Hospital in-patient > Diagnoses > Summary Information (diagnoses)
3084	CONTINUOUS	10303	0.0207276	0.00166953	0.0397856	0.0330377	LINEAR	Heel bone mineral density (BMD), manual entry		100000	UK Biobank Assessment Centre	100006	Physical measures	100018	Bone-densitometry of heel	100018	UK Biobank Assessment Centre > Physical measures > Bone-densitometry of heel
41200#K636	CAT-MUL	111022/634(111656)	0.0821231	0.0058182	0.156892	0.0330603	LOGISTIC-BINARY	Operative procedures - main OPCS		100091	Health-related outcomes	2000	Hospital in-patient	2005	Operations	2025	Health-related outcomes > Hospital in-patient > Operations > Summary Information (operations)
41229#5PH	CAT-MUL	110806/850(111656)	-0.0757068	-0.146071	-0.00673249	0.0331575	LOGISTIC-BINARY	PCT responsible for patient data		100091	Health-related outcomes	2000	Hospital in-patient	2001	Admission and discharge	2021	Health-related outcomes > Hospital in-patient > Admission and discharge > Summary Information (admission and discharge)
41202#M653	CAT-MUL	111435/221(111656)	-0.153443	-0.297695	-0.015106	0.0332002	LOGISTIC-BINARY	Diagnoses - main ICD10		100091	Health-related outcomes	2000	Hospital in-patient	2002	Diagnoses	2022	Health-related outcomes > Hospital in-patient > Diagnoses > Summary Information (diagnoses)
41200#W771	CAT-MUL	111562/94(111656)	-0.24516	-0.478723	-0.0266725	0.0333284	LOGISTIC-BINARY	Operative procedures - main OPCS		100091	Health-related outcomes	2000	Hospital in-patient	2005	Operations	2025	Health-related outcomes > Hospital in-patient > Operations > Summary Information (operations)
41200#H251	CAT-MUL	109605/2051(111656)	0.0465511	0.00339937	0.0892089	0.033446	LOGISTIC-BINARY	Operative procedures - main OPCS		100091	Health-related outcomes	2000	Hospital in-patient	2005	Operations	2025	Health-related outcomes > Hospital in-patient > Operations > Summary Information (operations)
25380	CONTINUOUS	3542	-0.0357365	-0.0686853	-0.00278779	0.0335287	LINEAR	Mean ICVF in cingulum hippocampus on FA skeleton (right)		100000	UK Biobank Assessment Centre	100003	Imaging	100	Brain MRI	134	UK Biobank Assessment Centre > Imaging > Brain MRI > Diffusion brain MRI > dMRI skeleton
41202#D071	CAT-MUL	111623/33(111656)	-0.454366	-0.898695	-0.0596716	0.0335492	LOGISTIC-BINARY	Diagnoses - main ICD10		100091	Health-related outcomes	2000	Hospital in-patient	2002	Diagnoses	2022	Health-related outcomes > Hospital in-patient > Diagnoses > Summary Information (diagnoses)
20090#352	CAT-MUL	12911/3376(16287)	-0.0416823	-0.0802606	-0.00337451	0.0335624	LOGISTIC-BINARY	Type of fat/oil used in cooking		100089	Online follow-up	100090	Diet by 24-hour recall	100110	Spreads/sauces/cooking oils yesterday	100110	Online follow-up > Diet by 24-hour recall > Spreads/sauces/cooking oils yesterday
1930	CAT-SIN	55176/54871(110047)	-0.0129464	-0.0249118	-0.000982168	0.0339396	LOGISTIC-BINARY	Miserableness		100000	UK Biobank Assessment Centre	100025	Touchscreen	100059	Psychosocial factors	100060	UK Biobank Assessment Centre > Touchscreen > Psychosocial factors > Mental health
41202#C20	CAT-MUL	111521/135(111656)	0.170667	0.0095158	0.325374	0.0339882	LOGISTIC-BINARY	Diagnoses - main ICD10		100091	Health-related outcomes	2000	Hospital in-patient	2002	Diagnoses	2022	Health-related outcomes > Hospital in-patient > Diagnoses > Summary Information (diagnoses)
41204#S014	CAT-MUL	111642/14(111656)	0.475056	0.0137327	0.900289	0.0340252	LOGISTIC-BINARY	Diagnoses - secondary ICD10		100091	Health-related outcomes	2000	Hospital in-patient	2002	Diagnoses	2022	Health-related outcomes > Hospital in-patient > Diagnoses > Summary Information (diagnoses)
30100	CONTINUOUS	108300	-0.00642543	-0.0123687	-0.000482181	0.0340927	LINEAR	Mean platelet (thrombocyte) volume		100078	Biological samples	100079	Assay results	100080	Blood assays	100081	Biological samples > Assay results > Blood assays > Blood count
41202#K802	CAT-MUL	110293/1363(111656)	-0.0592624	-0.114565	-0.00481962	0.0342624	LOGISTIC-BINARY	Diagnoses - main ICD10		100091	Health-related outcomes	2000	Hospital in-patient	2002	Diagnoses	2022	Health-related outcomes > Hospital in-patient > Diagnoses > Summary Information (diagnoses)
41204#X689	CAT-MUL	111629/27(111656)	0.358029	0.0131271	0.679477	0.0342885	LOGISTIC-BINARY	Diagnoses - secondary ICD10		100091	Health-related outcomes	2000	Hospital in-patient	2002	Diagnoses	2022	Health-related outcomes > Hospital in-patient > Diagnoses > Summary Information (diagnoses)
20003#1205	CAT-MUL	111624/22(111646)	-0.582555	-1.15983	-0.081244	0.0342994	LOGISTIC-BINARY	Treatment/medication code		100000	UK Biobank Assessment Centre	100071	Verbal interview	100075	Medications	100075	UK Biobank Assessment Centre > Verbal interview > Medications
20003#1205	CAT-MUL	111624/22(111646)	-0.582555	-1.15983	-0.081244	0.0342994	LOGISTIC-BINARY	Treatment/medication code		100000	UK Biobank Assessment Centre	100071	Verbal interview	100075	Medications	100075	UK Biobank Assessment Centre > Verbal interview > Medications
100410	CAT-SIN	16287	0.0828336	0.00612862	0.159539	0.0343089	ORDERED-LOGISTIC	Rooibos tea intake		100089	Online follow-up	100090	Diet by 24-hour recall	100104	Hot/cold beverages yesterday	100104	Online follow-up > Diet by 24-hour recall > Hot/cold beverages yesterday
41204#F341	CAT-MUL	111646/10(111656)	0.553442	0.0136529	1.05265	0.0344406	LOGISTIC-BINARY	Diagnoses - secondary ICD10		100091	Health-related outcomes	2000	Hospital in-patient	2002	Diagnoses	2022	Health-related outcomes > Hospital in-patient > Diagnoses > Summary Information (diagnoses)
41202#M705	CAT-MUL	111637/19(111656)	-0.642692	-1.28193	-0.0924434	0.0345499	LOGISTIC-BINARY	Diagnoses - main ICD10		100091	Health-related outcomes	2000	Hospital in-patient	2002	Diagnoses	2022	Health-related outcomes > Hospital in-patient > Diagnoses > Summary Information (diagnoses)
41202#D370	CAT-MUL	111636/20(111656)	-0.622254	-1.24173	-0.0885964	0.0345677	LOGISTIC-BINARY	Diagnoses - main ICD10		100091	Health-related outcomes	2000	Hospital in-patient	2002	Diagnoses	2022	Health-related outcomes > Hospital in-patient > Diagnoses > Summary Information (diagnoses)
41210#A558	CAT-MUL	111643/13(111656)	0.489931	0.0120426	0.931427	0.0348469	LOGISTIC-BINARY	Operative procedures - secondary OPCS		100091	Health-related outcomes	2000	Hospital in-patient	2005	Operations	2025	Health-related outcomes > Hospital in-patient > Operations > Summary Information (operations)
41204#J938	CAT-MUL	111646/10(111656)	0.550635	0.0110374	1.04816	0.03504	LOGISTIC-BINARY	Diagnoses - secondary ICD10		100091	Health-related outcomes	2000	Hospital in-patient	2002	Diagnoses	2022	Health-related outcomes > Hospital in-patient > Diagnoses > Summary Information (diagnoses)
6155#7	CAT-MUL	87336/23960(111296)	0.0153395	0.00103849	0.0296089	0.0353224	LOGISTIC-BINARY	Vitamin and mineral supplements		100000	UK Biobank Assessment Centre	100025	Touchscreen	100036	Health and medical history	100045	UK Biobank Assessment Centre > Touchscreen > Health and medical history > Medication
41246#2410	CAT-MUL	107098/38(107136)	0.303242	0.0107628	0.577636	0.0353307	LOGISTIC-BINARY	Treatment speciality of consultant (recoded)		100091	Health-related outcomes	2000	Hospital in-patient	2001	Admission and discharge	2021	Health-related outcomes > Hospital in-patient > Admission and discharge > Summary Information (admission and discharge)
41200#L351	CAT-MUL	111635/21(111656)	0.396455	0.0108587	0.754026	0.0353387	LOGISTIC-BINARY	Operative procedures - main OPCS		100091	Health-related outcomes	2000	Hospital in-patient	2005	Operations	2025	Health-related outcomes > Hospital in-patient > Operations > Summary Information (operations)
40006#C819	CAT-MUL	111630/26(111656)	0.35822	0.0104706	0.681551	0.035457	LOGISTIC-BINARY	Type of cancer: ICD10		100091	Health-related outcomes	100092	Cancer register	100092	Cancer register	100092	Health-related outcomes > Cancer register
102950	CAT-SIN	16287	-0.0895019	-0.172935	-0.00606848	0.0355196	ORDERED-LOGISTIC	Omelette intake		100089	Online follow-up	100090	Diet by 24-hour recall	100107	Milk/eggs/cheese yesterday	100107	Online follow-up > Diet by 24-hour recall > Milk/eggs/cheese yesterday
100320	CAT-SIN	16213/72(16285)	0.227539	0.00948591	0.434788	0.0356109	LOGISTIC-BINARY	Added milk to espresso		100089	Online follow-up	100090	Diet by 24-hour recall	100104	Hot/cold beverages yesterday	100104	Online follow-up > Diet by 24-hour recall > Hot/cold beverages yesterday
20004#1537	CAT-MUL	111501/145(111646)	-0.1902	-0.372467	-0.0172981	0.0356594	LOGISTIC-BINARY	Operation code		100000	UK Biobank Assessment Centre	100071	Verbal interview	100076	Operations	100076	UK Biobank Assessment Centre > Verbal interview > Operations
41210#T421	CAT-MUL	111638/18(111656)	0.423685	0.00976363	0.806459	0.0357147	LOGISTIC-BINARY	Operative procedures - secondary OPCS		100091	Health-related outcomes	2000	Hospital in-patient	2005	Operations	2025	Health-related outcomes > Hospital in-patient > Operations > Summary Information (operations)
41202#D123	CAT-MUL	111506/150(111656)	0.160646	0.00757681	0.307867	0.0358188	LOGISTIC-BINARY	Diagnoses - main ICD10		100091	Health-related outcomes	2000	Hospital in-patient	2002	Diagnoses	2022	Health-related outcomes > Hospital in-patient > Diagnoses > Summary Information (diagnoses)
41200#D203	CAT-MUL	111610/46(111656)	-0.363798	-0.720689	-0.0403081	0.0358208	LOGISTIC-BINARY	Operative procedures - main OPCS		100091	Health-related outcomes	2000	Hospital in-patient	2005	Operations	2025	Health-related outcomes > Hospital in-patient > Operations > Summary Information (operations)
20002#1254	CAT-MUL	111600/46(111646)	0.277459	0.00960965	0.529454	0.0358729	LOGISTIC-BINARY	Non-cancer illness code, self-reported		100000	UK Biobank Assessment Centre	100071	Verbal interview	100074	Medical conditions	100074	UK Biobank Assessment Centre > Verbal interview > Medical conditions
41204#M4195	CAT-MUL	111646/10(111656)	0.545339	0.00948861	1.04236	0.0360406	LOGISTIC-BINARY	Diagnoses - secondary ICD10		100091	Health-related outcomes	2000	Hospital in-patient	2002	Diagnoses	2022	Health-related outcomes > Hospital in-patient > Diagnoses > Summary Information (diagnoses)
41202#K081	CAT-MUL	111624/32(111656)	0.326019	0.00933472	0.621855	0.0361514	LOGISTIC-BINARY	Diagnoses - main ICD10		100091	Health-related outcomes	2000	Hospital in-patient	2002	Diagnoses	2022	Health-related outcomes > Hospital in-patient > Diagnoses > Summary Information (diagnoses)
20084#480	CAT-MUL	16080/207(16287)	-0.156194	-0.305555	-0.0130875	0.0361884	LOGISTIC-BINARY	Vitamin and/or mineral supplement use		100089	Online follow-up	100090	Diet by 24-hour recall	100112	Vitamin/mineral supplements yesterday	100112	Online follow-up > Diet by 24-hour recall > Vitamin/mineral supplements yesterday
20087#167	CAT-MUL	15598/689(16287)	-0.0845563	-0.164546	-0.00627807	0.036196	LOGISTIC-BINARY	Types of spread used on bread/crackers		100089	Online follow-up	100090	Diet by 24-hour recall	100101	Bread/pasta/rice yesterday	100101	Online follow-up > Diet by 24-hour recall > Bread/pasta/rice yesterday
20003#1140860690	CAT-MUL	111632/14(111646)	-0.777972	-1.56268	-0.11456	0.0362388	LOGISTIC-BINARY	Treatment/medication code		100000	UK Biobank Assessment Centre	100071	Verbal interview	100075	Medications	100075	UK Biobank Assessment Centre > Verbal interview > Medications
41202#E86	CAT-MUL	111609/47(111656)	0.274816	0.00901919	0.525046	0.0362904	LOGISTIC-BINARY	Diagnoses - main ICD10		100091	Health-related outcomes	2000	Hospital in-patient	2002	Diagnoses	2022	Health-related outcomes > Hospital in-patient > Diagnoses > Summary Information (diagnoses)
23237	CONTINUOUS	1110	-0.0540356	-0.104625	-0.0034465	0.0363284	LINEAR	Total BMD (bone mineral density) (left)		100000	UK Biobank Assessment Centre	100003	Imaging	103	DXA assessment	125	UK Biobank Assessment Centre > Imaging > DXA assessment > Bone size, mineral and density by DXA
25170	CONTINUOUS	3542	0.0355775	0.0022662	0.0688888	0.0363293	LINEAR	Mean MO in posterior limb of internal capsule on FA skeleton (right)		100000	UK Biobank Assessment Centre	100003	Imaging	100	Brain MRI	134	UK Biobank Assessment Centre > Imaging > Brain MRI > Diffusion brain MRI > dMRI skeleton
23222	CONTINUOUS	1110	-0.0404743	-0.0783694	-0.00257923	0.0363397	LINEAR	Arm BMC (bone mineral content) (right)		100000	UK Biobank Assessment Centre	100003	Imaging	103	DXA assessment	125	UK Biobank Assessment Centre > Imaging > DXA assessment > Bone size, mineral and density by DXA
23287	CONTINUOUS	1310	-0.0505985	-0.097983	-0.0032141	0.0363767	LINEAR	Trunk total mass	YES	100000	UK Biobank Assessment Centre	100003	Imaging	103	DXA assessment	124	UK Biobank Assessment Centre > Imaging > DXA assessment > Body composition by DXA
20004#1404	CAT-MUL	110807/839(111646)	-0.0748992	-0.145784	-0.00543643	0.0364151	LOGISTIC-BINARY	Operation code		100000	UK Biobank Assessment Centre	100071	Verbal interview	100076	Operations	100076	UK Biobank Assessment Centre > Verbal interview > Operations
6148#100	CAT-MUL	3715/28289(32004)	0.0371181	0.00247498	0.0720382	0.0364614	LOGISTIC-BINARY	Eye problems/disorders		100000	UK Biobank Assessment Centre	100025	Touchscreen	100036	Health and medical history	100041	UK Biobank Assessment Centre > Touchscreen > Health and medical history > Eyesight
6150#100	CAT-MUL	18137/93369(111506)	-0.0170798	-0.0330632	-0.00105058	0.0364869	LOGISTIC-BINARY	Vascular/heart problems diagnosed by doctor		100000	UK Biobank Assessment Centre	100025	Touchscreen	100036	Health and medical history	100044	UK Biobank Assessment Centre > Touchscreen > Health and medical history > Medical conditions
90058	CONTINUOUS	25211	-0.027143	-0.0525877	-0.00169835	0.0365538	ORDERED-LOGISTIC	Wear duration during Saturday		100088	Additional exposures	1008	Physical activity measurement	1011	Accelerometer wear time duration	1011	Additional exposures > Physical activity measurement > Accelerometer wear time duration
41200#F348	CAT-MUL	111636/20(111656)	-0.612006	-1.22725	-0.0809536	0.0365732	LOGISTIC-BINARY	Operative procedures - main OPCS		100091	Health-related outcomes	2000	Hospital in-patient	2005	Operations	2025	Health-related outcomes > Hospital in-patient > Operations > Summary Information (operations)
41202#M720	CAT-MUL	111454/202(111656)	0.139046	0.00637282	0.267289	0.0365799	LOGISTIC-BINARY	Diagnoses - main ICD10		100091	Health-related outcomes	2000	Hospital in-patient	2002	Diagnoses	2022	Health-related outcomes > Hospital in-patient > Diagnoses > Summary Information (diagnoses)
41202#M4802	CAT-MUL	111616/40(111656)	-0.392005	-0.779931	-0.0431263	0.0367303	LOGISTIC-BINARY	Diagnoses - main ICD10		100091	Health-related outcomes	2000	Hospital in-patient	2002	Diagnoses	2022	Health-related outcomes > Hospital in-patient > Diagnoses > Summary Information (diagnoses)
41200#F021	CAT-MUL	111356/300(111656)	-0.127513	-0.249355	-0.00989773	0.0367776	LOGISTIC-BINARY	Operative procedures - main OPCS		100091	Health-related outcomes	2000	Hospital in-patient	2005	Operations	2025	Health-related outcomes > Hospital in-patient > Operations > Summary Information (operations)
41200#F022	CAT-MUL	111631/25(111656)	-0.527391	-1.05643	-0.0651517	0.0369099	LOGISTIC-BINARY	Operative procedures - main OPCS		100091	Health-related outcomes	2000	Hospital in-patient	2005	Operations	2025	Health-related outcomes > Hospital in-patient > Operations > Summary Information (operations)
41204#I809	CAT-MUL	111646/10(111656)	0.5468	0.00554389	1.04626	0.0369335	LOGISTIC-BINARY	Diagnoses - secondary ICD10		100091	Health-related outcomes	2000	Hospital in-patient	2002	Diagnoses	2022	Health-related outcomes > Hospital in-patient > Diagnoses > Summary Information (diagnoses)
41200#A383	CAT-MUL	111642/14(111656)	-0.767402	-1.54432	-0.108566	0.0371384	LOGISTIC-BINARY	Operative procedures - main OPCS		100091	Health-related outcomes	2000	Hospital in-patient	2005	Operations	2025	Health-related outcomes > Hospital in-patient > Operations > Summary Information (operations)
41204#R194	CAT-MUL	110915/741(111656)	-0.0793657	-0.154881	-0.00547242	0.0372855	LOGISTIC-BINARY	Diagnoses - secondary ICD10		100091	Health-related outcomes	2000	Hospital in-patient	2002	Diagnoses	2022	Health-related outcomes > Hospital in-patient > Diagnoses > Summary Information (diagnoses)
20003#1140883520	CAT-MUL	111626/20(111646)	-0.606822	-1.21881	-0.0775794	0.03737	LOGISTIC-BINARY	Treatment/medication code		100000	UK Biobank Assessment Centre	100071	Verbal interview	100075	Medications	100075	UK Biobank Assessment Centre > Verbal interview > Medications
20003#1140883520	CAT-MUL	111626/20(111646)	-0.606822	-1.21881	-0.0775794	0.03737	LOGISTIC-BINARY	Treatment/medication code		100000	UK Biobank Assessment Centre	100071	Verbal interview	100075	Medications	100075	UK Biobank Assessment Centre > Verbal interview > Medications
23291	CONTINUOUS	1302	-0.054841	-0.106497	-0.00318531	0.0374681	LINEAR	Femur total BMD (bone mineral density) (left)		100000	UK Biobank Assessment Centre	100003	Imaging	103	DXA assessment	125	UK Biobank Assessment Centre > Imaging > DXA assessment > Bone size, mineral and density by DXA
41200#T703	CAT-MUL	111621/35(111656)	-0.424725	-0.848111	-0.0466614	0.037517	LOGISTIC-BINARY	Operative procedures - main OPCS		100091	Health-related outcomes	2000	Hospital in-patient	2005	Operations	2025	Health-related outcomes > Hospital in-patient > Operations > Summary Information (operations)
6140#6	CAT-MUL	34780/117(34897)	0.178281	0.00616965	0.342924	0.0377336	LOGISTIC-BINARY	Heating type(s) in home		100000	UK Biobank Assessment Centre	100025	Touchscreen	100062	Sociodemographics	100066	UK Biobank Assessment Centre > Touchscreen > Sociodemographics > Household
41202#I429	CAT-MUL	111638/18(111656)	-0.646738	-1.30165	-0.083736	0.037811	LOGISTIC-BINARY	Diagnoses - main ICD10		100091	Health-related outcomes	2000	Hospital in-patient	2002	Diagnoses	2022	Health-related outcomes > Hospital in-patient > Diagnoses > Summary Information (diagnoses)
41204#Z507	CAT-MUL	111518/138(111656)	-0.19229	-0.378841	-0.0155282	0.0378242	LOGISTIC-BINARY	Diagnoses - secondary ICD10		100091	Health-related outcomes	2000	Hospital in-patient	2002	Diagnoses	2022	Health-related outcomes > Hospital in-patient > Diagnoses > Summary Information (diagnoses)
20002#1667	CAT-MUL	111618/28(111646)	-0.487574	-0.977495	-0.0557628	0.0379395	LOGISTIC-BINARY	Non-cancer illness code, self-reported		100000	UK Biobank Assessment Centre	100071	Verbal interview	100074	Medical conditions	100074	UK Biobank Assessment Centre > Verbal interview > Medical conditions
41203#6162	CAT-MUL	111641/15(111656)	-0.743638	-1.50751	-0.105751	0.0381238	LOGISTIC-BINARY	Diagnoses - main ICD9		100091	Health-related outcomes	2000	Hospital in-patient	2002	Diagnoses	2022	Health-related outcomes > Hospital in-patient > Diagnoses > Summary Information (diagnoses)
41247#2005	CAT-MUL	111478/178(111656)	-0.167596	-0.329837	-0.012743	0.0381534	LOGISTIC-BINARY	Patient classification on admission (recoded)		100091	Health-related outcomes	2000	Hospital in-patient	2001	Admission and discharge	2021	Health-related outcomes > Hospital in-patient > Admission and discharge > Summary Information (admission and discharge)
41202#S430	CAT-MUL	111590/66(111656)	-0.290213	-0.576086	-0.0263725	0.0382581	LOGISTIC-BINARY	Diagnoses - main ICD10		100091	Health-related outcomes	2000	Hospital in-patient	2002	Diagnoses	2022	Health-related outcomes > Hospital in-patient > Diagnoses > Summary Information (diagnoses)
41201#Y575	CAT-MUL	111644/12(111656)	-0.853747	-1.72196	-0.121718	0.0382977	LOGISTIC-BINARY	External causes		100091	Health-related outcomes	2000	Hospital in-patient	2002	Diagnoses	2022	Health-related outcomes > Hospital in-patient > Diagnoses > Summary Information (diagnoses)
41202#M9426	CAT-MUL	111645/11(111656)	0.521056	0.00179399	0.999442	0.038344	LOGISTIC-BINARY	Diagnoses - main ICD10		100091	Health-related outcomes	2000	Hospital in-patient	2002	Diagnoses	2022	Health-related outcomes > Hospital in-patient > Diagnoses > Summary Information (diagnoses)
41204#W540	CAT-MUL	111619/37(111656)	0.302002	0.00559329	0.579353	0.0383829	LOGISTIC-BINARY	Diagnoses - secondary ICD10		100091	Health-related outcomes	2000	Hospital in-patient	2002	Diagnoses	2022	Health-related outcomes > Hospital in-patient > Diagnoses > Summary Information (diagnoses)
41200#T462	CAT-MUL	111528/128(111656)	-0.200177	-0.395216	-0.0158073	0.0384624	LOGISTIC-BINARY	Operative procedures - main OPCS		100091	Health-related outcomes	2000	Hospital in-patient	2005	Operations	2025	Health-related outcomes > Hospital in-patient > Operations > Summary Information (operations)
41202#K769	CAT-MUL	111623/33(111656)	0.31875	0.00536011	0.611608	0.038504	LOGISTIC-BINARY	Diagnoses - main ICD10		100091	Health-related outcomes	2000	Hospital in-patient	2002	Diagnoses	2022	Health-related outcomes > Hospital in-patient > Diagnoses > Summary Information (diagnoses)
41200#S132	CAT-MUL	111426/230(111656)	-0.145497	-0.286203	-0.0104144	0.0385363	LOGISTIC-BINARY	Operative procedures - main OPCS		100091	Health-related outcomes	2000	Hospital in-patient	2005	Operations	2025	Health-related outcomes > Hospital in-patient > Operations > Summary Information (operations)
41210#Z779	CAT-MUL	111446/210(111656)	-0.152661	-0.300451	-0.0110412	0.0385557	LOGISTIC-BINARY	Operative procedures - secondary OPCS		100091	Health-related outcomes	2000	Hospital in-patient	2005	Operations	2025	Health-related outcomes > Hospital in-patient > Operations > Summary Information (operations)
41202#D236	CAT-MUL	111532/124(111656)	-0.20294	-0.40088	-0.0160065	0.0385709	LOGISTIC-BINARY	Diagnoses - main ICD10		100091	Health-related outcomes	2000	Hospital in-patient	2002	Diagnoses	2022	Health-related outcomes > Hospital in-patient > Diagnoses > Summary Information (diagnoses)
41210#B282	CAT-MUL	111639/17(111656)	0.427985	0.00345815	0.820971	0.0385777	LOGISTIC-BINARY	Operative procedures - secondary OPCS		100091	Health-related outcomes	2000	Hospital in-patient	2005	Operations	2025	Health-related outcomes > Hospital in-patient > Operations > Summary Information (operations)
90167	CONTINUOUS	25211	-0.0272074	-0.0529896	-0.00142522	0.0386175	ORDERED-LOGISTIC	Calibration coefficients - x temp		100088	Additional exposures	1008	Physical activity measurement	1012	Accelerometer calibration	1012	Additional exposures > Physical activity measurement > Accelerometer calibration
102540	CAT-SIN	16286	-0.0826397	-0.160951	-0.00432869	0.0386238	ORDERED-LOGISTIC	Canned soup intake		100089	Online follow-up	100090	Diet by 24-hour recall	100109	Soup/snacks/pastries yesterday	100109	Online follow-up > Diet by 24-hour recall > Soup/snacks/pastries yesterday
41200#K253	CAT-MUL	111641/15(111656)	0.452809	0.00224181	0.86849	0.0387384	LOGISTIC-BINARY	Operative procedures - main OPCS		100091	Health-related outcomes	2000	Hospital in-patient	2005	Operations	2025	Health-related outcomes > Hospital in-patient > Operations > Summary Information (operations)
1299	INTEGER	104990	0.0125592	0.000643585	0.0244748	0.0388438	ORDERED-LOGISTIC	Salad / raw vegeData intake		100000	UK Biobank Assessment Centre	100025	Touchscreen	100050	Lifestyle and environment	100052	UK Biobank Assessment Centre > Touchscreen > Lifestyle and environment > Diet
41200#O291	CAT-MUL	110816/840(111656)	-0.0738625	-0.144686	-0.00446342	0.0388788	LOGISTIC-BINARY	Operative procedures - main OPCS		100091	Health-related outcomes	2000	Hospital in-patient	2005	Operations	2025	Health-related outcomes > Hospital in-patient > Operations > Summary Information (operations)
20101#2	CAT-MUL	15660/627(16287)	0.0817727	0.0033868	0.158683	0.0389584	LOGISTIC-BINARY	Thickness of butter/margarine spread on bread rolls		100089	Online follow-up	100090	Diet by 24-hour recall	100101	Bread/pasta/rice yesterday	100101	Online follow-up > Diet by 24-hour recall > Bread/pasta/rice yesterday
41210#Z823	CAT-MUL	111513/143(111656)	0.161232	0.00494158	0.311413	0.0389936	LOGISTIC-BINARY	Operative procedures - secondary OPCS		100091	Health-related outcomes	2000	Hospital in-patient	2005	Operations	2025	Health-related outcomes > Hospital in-patient > Operations > Summary Information (operations)
41204#J42	CAT-MUL	111636/20(111656)	0.395653	0.00220012	0.760093	0.0393916	LOGISTIC-BINARY	Diagnoses - secondary ICD10		100091	Health-related outcomes	2000	Hospital in-patient	2002	Diagnoses	2022	Health-related outcomes > Hospital in-patient > Diagnoses > Summary Information (diagnoses)
23223	CONTINUOUS	1110	-0.0481239	-0.0939207	-0.00232704	0.0394592	LINEAR	Arm BMD (bone mineral density) (right)		100000	UK Biobank Assessment Centre	100003	Imaging	103	DXA assessment	125	UK Biobank Assessment Centre > Imaging > DXA assessment > Bone size, mineral and density by DXA
20085#4	CAT-MUL	16259/28(16287)	0.34297	0.0030544	0.659399	0.0395505	LOGISTIC-BINARY	Reason for not eating or drinking normally		100089	Online follow-up	100090	Diet by 24-hour recall	100097	Typical diet yesterday	100097	Online follow-up > Diet by 24-hour recall > Typical diet yesterday
20003#1140871188	CAT-MUL	111606/40(111646)	-0.384342	-0.770922	-0.0367764	0.0398205	LOGISTIC-BINARY	Treatment/medication code		100000	UK Biobank Assessment Centre	100071	Verbal interview	100075	Medications	100075	UK Biobank Assessment Centre > Verbal interview > Medications
20003#1140871188	CAT-MUL	111606/40(111646)	-0.384342	-0.770922	-0.0367764	0.0398205	LOGISTIC-BINARY	Treatment/medication code		100000	UK Biobank Assessment Centre	100071	Verbal interview	100075	Medications	100075	UK Biobank Assessment Centre > Verbal interview > Medications
6142#3	CAT-MUL	103577/7735(111312)	0.0245766	0.00107796	0.0479554	0.0398628	LOGISTIC-BINARY	Current employment status		100000	UK Biobank Assessment Centre	100025	Touchscreen	100062	Sociodemographics	100064	UK Biobank Assessment Centre > Touchscreen > Sociodemographics > Employment
20003#1140870422	CAT-MUL	111004/642(111646)	-0.0843783	-0.165864	-0.00478256	0.039998	LOGISTIC-BINARY	Treatment/medication code		100000	UK Biobank Assessment Centre	100071	Verbal interview	100075	Medications	100075	UK Biobank Assessment Centre > Verbal interview > Medications
41204#Y86	CAT-MUL	111330/326(111656)	-0.119932	-0.236466	-0.00725256	0.0401893	LOGISTIC-BINARY	Diagnoses - secondary ICD10		100091	Health-related outcomes	2000	Hospital in-patient	2002	Diagnoses	2022	Health-related outcomes > Hospital in-patient > Diagnoses > Summary Information (diagnoses)
41202#M5457	CAT-MUL	111488/168(111656)	-0.170591	-0.337631	-0.0114455	0.0402084	LOGISTIC-BINARY	Diagnoses - main ICD10		100091	Health-related outcomes	2000	Hospital in-patient	2002	Diagnoses	2022	Health-related outcomes > Hospital in-patient > Diagnoses > Summary Information (diagnoses)
41202#H613	CAT-MUL	111641/15(111656)	0.450203	-0.001685	0.866719	0.0403798	LOGISTIC-BINARY	Diagnoses - main ICD10		100091	Health-related outcomes	2000	Hospital in-patient	2002	Diagnoses	2022	Health-related outcomes > Hospital in-patient > Diagnoses > Summary Information (diagnoses)
41210#T032	CAT-MUL	111645/11(111656)	0.515136	-0.00338707	0.993194	0.0403884	LOGISTIC-BINARY	Operative procedures - secondary OPCS		100091	Health-related outcomes	2000	Hospital in-patient	2005	Operations	2025	Health-related outcomes > Hospital in-patient > Operations > Summary Information (operations)
25829	CONTINUOUS	3986	0.0319544	0.00138344	0.0625253	0.0404999	LINEAR	Volume of grey matter in Intracalcarine Cortex (right)		100000	UK Biobank Assessment Centre	100003	Imaging	100	Brain MRI	110	UK Biobank Assessment Centre > Imaging > Brain MRI > T1 structural brain MRI
20003#1140865634	CAT-MUL	107896/3750(111646)	0.0336426	0.00131626	0.0656999	0.0405224	LOGISTIC-BINARY	Treatment/medication code		100000	UK Biobank Assessment Centre	100071	Verbal interview	100075	Medications	100075	UK Biobank Assessment Centre > Verbal interview > Medications
41202#D222	CAT-MUL	111627/29(111656)	0.33455	0.00142339	0.644683	0.0405447	LOGISTIC-BINARY	Diagnoses - main ICD10		100091	Health-related outcomes	2000	Hospital in-patient	2002	Diagnoses	2022	Health-related outcomes > Hospital in-patient > Diagnoses > Summary Information (diagnoses)
41210#R382	CAT-MUL	111640/16(111656)	0.433655	-0.00253918	0.834439	0.0405499	LOGISTIC-BINARY	Operative procedures - secondary OPCS		100091	Health-related outcomes	2000	Hospital in-patient	2005	Operations	2025	Health-related outcomes > Hospital in-patient > Operations > Summary Information (operations)
20004#1508	CAT-MUL	111252/394(111646)	-0.108602	-0.214189	-0.00619553	0.0406165	LOGISTIC-BINARY	Operation code		100000	UK Biobank Assessment Centre	100071	Verbal interview	100076	Operations	100076	UK Biobank Assessment Centre > Verbal interview > Operations
20003#1141172918	CAT-MUL	111606/40(111646)	-0.383222	-0.770495	-0.0351738	0.0407218	LOGISTIC-BINARY	Treatment/medication code		100000	UK Biobank Assessment Centre	100071	Verbal interview	100075	Medications	100075	UK Biobank Assessment Centre > Verbal interview > Medications
20003#1141172918	CAT-MUL	111606/40(111646)	-0.383222	-0.770495	-0.0351738	0.0407218	LOGISTIC-BINARY	Treatment/medication code		100000	UK Biobank Assessment Centre	100071	Verbal interview	100075	Medications	100075	UK Biobank Assessment Centre > Verbal interview > Medications
41202#O281	CAT-MUL	111625/31(111656)	-0.448623	-0.904351	-0.0440522	0.0407625	LOGISTIC-BINARY	Diagnoses - main ICD10		100091	Health-related outcomes	2000	Hospital in-patient	2002	Diagnoses	2022	Health-related outcomes > Hospital in-patient > Diagnoses > Summary Information (diagnoses)
20003#1141153248	CAT-MUL	111630/16(111646)	0.437053	-0.00155875	0.842902	0.0408188	LOGISTIC-BINARY	Treatment/medication code		100000	UK Biobank Assessment Centre	100071	Verbal interview	100075	Medications	100075	UK Biobank Assessment Centre > Verbal interview > Medications
41204#I859	CAT-MUL	111604/52(111656)	-0.328799	-0.658904	-0.0277559	0.0408374	LOGISTIC-BINARY	Diagnoses - secondary ICD10		100091	Health-related outcomes	2000	Hospital in-patient	2002	Diagnoses	2022	Health-related outcomes > Hospital in-patient > Diagnoses > Summary Information (diagnoses)
41204#Z110	CAT-MUL	111618/38(111656)	-0.395527	-0.795994	-0.0363677	0.0409363	LOGISTIC-BINARY	Diagnoses - secondary ICD10		100091	Health-related outcomes	2000	Hospital in-patient	2002	Diagnoses	2022	Health-related outcomes > Hospital in-patient > Diagnoses > Summary Information (diagnoses)
41200#W611	CAT-MUL	111629/27(111656)	0.344557	0.000516613	0.664886	0.0410473	LOGISTIC-BINARY	Operative procedures - main OPCS		100091	Health-related outcomes	2000	Hospital in-patient	2005	Operations	2025	Health-related outcomes > Hospital in-patient > Operations > Summary Information (operations)
41202#Z036	CAT-MUL	111636/20(111656)	-0.589153	-1.19612	-0.065885	0.0411074	LOGISTIC-BINARY	Diagnoses - main ICD10		100091	Health-related outcomes	2000	Hospital in-patient	2002	Diagnoses	2022	Health-related outcomes > Hospital in-patient > Diagnoses > Summary Information (diagnoses)
41210#F135	CAT-MUL	111631/25(111656)	0.356121	-8.91634e-06	0.687352	0.0411651	LOGISTIC-BINARY	Operative procedures - secondary OPCS		100091	Health-related outcomes	2000	Hospital in-patient	2005	Operations	2025	Health-related outcomes > Hospital in-patient > Operations > Summary Information (operations)
41230#5MT	CAT-MUL	111632/24(111656)	0.361954	-0.000876694	0.698455	0.0413357	LOGISTIC-BINARY	PCT where patients GP was registered		100091	Health-related outcomes	2000	Hospital in-patient	2001	Admission and discharge	2021	Health-related outcomes > Hospital in-patient > Admission and discharge > Summary Information (admission and discharge)
41204#K639	CAT-MUL	111616/40(111656)	0.288505	0.00143814	0.557677	0.0413383	LOGISTIC-BINARY	Diagnoses - secondary ICD10		100091	Health-related outcomes	2000	Hospital in-patient	2002	Diagnoses	2022	Health-related outcomes > Hospital in-patient > Diagnoses > Summary Information (diagnoses)
41202#K703	CAT-MUL	111611/45(111656)	-0.356377	-0.716514	-0.0302715	0.0414386	LOGISTIC-BINARY	Diagnoses - main ICD10		100091	Health-related outcomes	2000	Hospital in-patient	2002	Diagnoses	2022	Health-related outcomes > Hospital in-patient > Diagnoses > Summary Information (diagnoses)
41210#W089	CAT-MUL	111642/14(111656)	-0.745859	-1.51824	-0.091719	0.0414668	LOGISTIC-BINARY	Operative procedures - secondary OPCS		100091	Health-related outcomes	2000	Hospital in-patient	2005	Operations	2025	Health-related outcomes > Hospital in-patient > Operations > Summary Information (operations)
41200#E494	CAT-MUL	111626/30(111656)	-0.453773	-0.917795	-0.043761	0.0414873	LOGISTIC-BINARY	Operative procedures - main OPCS		100091	Health-related outcomes	2000	Hospital in-patient	2005	Operations	2025	Health-related outcomes > Hospital in-patient > Operations > Summary Information (operations)
5181	CAT-SIN	22602	-0.0566353	-0.111105	-0.00216595	0.0415677	ORDERED-LOGISTIC	Ever had eye surgery		100000	UK Biobank Assessment Centre	100006	Physical measures	100013	Eye measures	100099	UK Biobank Assessment Centre > Physical measures > Eye measures > Eye surgery/complications
20086#11	CAT-MUL	15555/732(16287)	-0.0798053	-0.157409	-0.00381294	0.0416356	LOGISTIC-BINARY	Type of special diet followed		100089	Online follow-up	100090	Diet by 24-hour recall	100097	Typical diet yesterday	100097	Online follow-up > Diet by 24-hour recall > Typical diet yesterday
41204#J81	CAT-MUL	111606/50(111656)	-0.333182	-0.66936	-0.02714	0.0416691	LOGISTIC-BINARY	Diagnoses - secondary ICD10		100091	Health-related outcomes	2000	Hospital in-patient	2002	Diagnoses	2022	Health-related outcomes > Hospital in-patient > Diagnoses > Summary Information (diagnoses)
41210#C191	CAT-MUL	111630/26(111656)	0.348686	-0.000884839	0.673931	0.0417592	LOGISTIC-BINARY	Operative procedures - secondary OPCS		100091	Health-related outcomes	2000	Hospital in-patient	2005	Operations	2025	Health-related outcomes > Hospital in-patient > Operations > Summary Information (operations)
40006#D036	CAT-MUL	111603/53(111656)	0.252499	0.00143932	0.48926	0.0419076	LOGISTIC-BINARY	Type of cancer: ICD10		100091	Health-related outcomes	100092	Cancer register	100092	Cancer register	100092	Health-related outcomes > Cancer register
41205#4019	CAT-MUL	111643/13(111656)	0.473025	-0.00508553	0.916269	0.04208	LOGISTIC-BINARY	Diagnoses - secondary ICD9		100091	Health-related outcomes	2000	Hospital in-patient	2002	Diagnoses	2022	Health-related outcomes > Hospital in-patient > Diagnoses > Summary Information (diagnoses)
23310	CONTINUOUS	1310	-0.0451874	-0.0887638	-0.00161094	0.0421226	LINEAR	Ribs BMC (bone mineral content)		100000	UK Biobank Assessment Centre	100003	Imaging	103	DXA assessment	125	UK Biobank Assessment Centre > Imaging > DXA assessment > Bone size, mineral and density by DXA
41203#4556	CAT-MUL	111611/45(111656)	0.272499	0.000861637	0.528212	0.042156	LOGISTIC-BINARY	Diagnoses - main ICD9		100091	Health-related outcomes	2000	Hospital in-patient	2002	Diagnoses	2022	Health-related outcomes > Hospital in-patient > Diagnoses > Summary Information (diagnoses)
41202#C446	CAT-MUL	111549/107(111656)	-0.216715	-0.432542	-0.0138815	0.0422447	LOGISTIC-BINARY	Diagnoses - main ICD10		100091	Health-related outcomes	2000	Hospital in-patient	2002	Diagnoses	2022	Health-related outcomes > Hospital in-patient > Diagnoses > Summary Information (diagnoses)
20003#1141151284	CAT-MUL	111555/91(111646)	0.1966	0.00199431	0.382059	0.0422727	LOGISTIC-BINARY	Treatment/medication code		100000	UK Biobank Assessment Centre	100071	Verbal interview	100075	Medications	100075	UK Biobank Assessment Centre > Verbal interview > Medications
20003#1141151284	CAT-MUL	111555/91(111646)	0.1966	0.00199431	0.382059	0.0422727	LOGISTIC-BINARY	Treatment/medication code		100000	UK Biobank Assessment Centre	100071	Verbal interview	100075	Medications	100075	UK Biobank Assessment Centre > Verbal interview > Medications
41210#B298	CAT-MUL	111598/58(111656)	0.241705	0.0011021	0.468908	0.0423412	LOGISTIC-BINARY	Operative procedures - secondary OPCS		100091	Health-related outcomes	2000	Hospital in-patient	2005	Operations	2025	Health-related outcomes > Hospital in-patient > Operations > Summary Information (operations)
41204#C20	CAT-MUL	111604/52(111656)	0.254703	0.000819401	0.493976	0.0423679	LOGISTIC-BINARY	Diagnoses - secondary ICD10		100091	Health-related outcomes	2000	Hospital in-patient	2002	Diagnoses	2022	Health-related outcomes > Hospital in-patient > Diagnoses > Summary Information (diagnoses)
25872	CONTINUOUS	3986	0.0299407	0.00102813	0.0588532	0.0423947	LINEAR	Volume of grey matter in Planum Temporale (left)		100000	UK Biobank Assessment Centre	100003	Imaging	100	Brain MRI	110	UK Biobank Assessment Centre > Imaging > Brain MRI > T1 structural brain MRI
41204#K580	CAT-MUL	111604/52(111656)	-0.326683	-0.657138	-0.025199	0.0424196	LOGISTIC-BINARY	Diagnoses - secondary ICD10		100091	Health-related outcomes	2000	Hospital in-patient	2002	Diagnoses	2022	Health-related outcomes > Hospital in-patient > Diagnoses > Summary Information (diagnoses)
41202#M659	CAT-MUL	111626/30(111656)	-0.45072	-0.913465	-0.0413399	0.0424619	LOGISTIC-BINARY	Diagnoses - main ICD10		100091	Health-related outcomes	2000	Hospital in-patient	2002	Diagnoses	2022	Health-related outcomes > Hospital in-patient > Diagnoses > Summary Information (diagnoses)
41251#5002	CAT-MUL	111154/159(111313)	-0.174478	-0.347363	-0.00998588	0.0424925	LOGISTIC-BINARY	Sources of admission to hospital (recoded)		100091	Health-related outcomes	2000	Hospital in-patient	2001	Admission and discharge	2021	Health-related outcomes > Hospital in-patient > Admission and discharge > Summary Information (admission and discharge)
20108#5	CAT-MUL	15885/402(16287)	-0.107167	-0.212285	-0.00509408	0.042528	LOGISTIC-BINARY	Ingredients in canned soup		100089	Online follow-up	100090	Diet by 24-hour recall	100109	Soup/snacks/pastries yesterday	100109	Online follow-up > Diet by 24-hour recall > Soup/snacks/pastries yesterday
41202#K118	CAT-MUL	111641/15(111656)	0.442482	-0.00683049	0.855955	0.0425489	LOGISTIC-BINARY	Diagnoses - main ICD10		100091	Health-related outcomes	2000	Hospital in-patient	2002	Diagnoses	2022	Health-related outcomes > Hospital in-patient > Diagnoses > Summary Information (diagnoses)
41201#Y792	CAT-MUL	111646/10(111656)	-0.928651	-1.88954	-0.11868	0.0426508	LOGISTIC-BINARY	External causes		100091	Health-related outcomes	2000	Hospital in-patient	2002	Diagnoses	2022	Health-related outcomes > Hospital in-patient > Diagnoses > Summary Information (diagnoses)
41204#Z934	CAT-MUL	111628/28(111656)	0.338	-0.00207988	0.654779	0.0426803	LOGISTIC-BINARY	Diagnoses - secondary ICD10		100091	Health-related outcomes	2000	Hospital in-patient	2002	Diagnoses	2022	Health-related outcomes > Hospital in-patient > Diagnoses > Summary Information (diagnoses)
23261	INTEGER	1310	-0.0401008	-0.0788831	-0.00131862	0.0427136	LINEAR	Gynoid bone mass	YES	100000	UK Biobank Assessment Centre	100003	Imaging	103	DXA assessment	124	UK Biobank Assessment Centre > Imaging > DXA assessment > Body composition by DXA
40006#C61	CAT-MUL	111376/280(111656)	-0.128531	-0.255137	-0.00638866	0.0427287	LOGISTIC-BINARY	Type of cancer: ICD10		100091	Health-related outcomes	100092	Cancer register	100092	Cancer register	100092	Health-related outcomes > Cancer register
41200#U264	CAT-MUL	111609/47(111656)	-0.343113	-0.691808	-0.0265446	0.0428583	LOGISTIC-BINARY	Operative procedures - main OPCS		100091	Health-related outcomes	2000	Hospital in-patient	2005	Operations	2025	Health-related outcomes > Hospital in-patient > Operations > Summary Information (operations)
23293	CONTINUOUS	1293	-0.0565609	-0.111318	-0.00180381	0.0429262	LINEAR	Femur total BMD (bone mineral density) T-score (left)		100000	UK Biobank Assessment Centre	100003	Imaging	103	DXA assessment	125	UK Biobank Assessment Centre > Imaging > DXA assessment > Bone size, mineral and density by DXA
41204#R398	CAT-MUL	111500/156(111656)	0.152425	0.00180972	0.297315	0.0429927	LOGISTIC-BINARY	Diagnoses - secondary ICD10		100091	Health-related outcomes	2000	Hospital in-patient	2002	Diagnoses	2022	Health-related outcomes > Hospital in-patient > Diagnoses > Summary Information (diagnoses)
41200#Q029	CAT-MUL	111633/23(111656)	-0.532938	-1.08586	-0.0527153	0.0430144	LOGISTIC-BINARY	Operative procedures - main OPCS		100091	Health-related outcomes	2000	Hospital in-patient	2005	Operations	2025	Health-related outcomes > Hospital in-patient > Operations > Summary Information (operations)
20003#1140922806	CAT-MUL	111618/28(111646)	-0.470177	-0.956275	-0.0435959	0.0431274	LOGISTIC-BINARY	Treatment/medication code		100000	UK Biobank Assessment Centre	100071	Verbal interview	100075	Medications	100075	UK Biobank Assessment Centre > Verbal interview > Medications
20003#1140922806	CAT-MUL	111618/28(111646)	-0.470177	-0.956275	-0.0435959	0.0431274	LOGISTIC-BINARY	Treatment/medication code		100000	UK Biobank Assessment Centre	100071	Verbal interview	100075	Medications	100075	UK Biobank Assessment Centre > Verbal interview > Medications
41204#K743	CAT-MUL	111626/30(111656)	-0.450907	-0.91615	-0.0405186	0.0431889	LOGISTIC-BINARY	Diagnoses - secondary ICD10		100091	Health-related outcomes	2000	Hospital in-patient	2002	Diagnoses	2022	Health-related outcomes > Hospital in-patient > Diagnoses > Summary Information (diagnoses)
41200#H072	CAT-MUL	111604/52(111656)	-0.323768	-0.652612	-0.0239122	0.0431988	LOGISTIC-BINARY	Operative procedures - main OPCS		100091	Health-related outcomes	2000	Hospital in-patient	2005	Operations	2025	Health-related outcomes > Hospital in-patient > Operations > Summary Information (operations)
20003#1140910640	CAT-MUL	111626/20(111646)	-0.584006	-1.19292	-0.0606156	0.0432263	LOGISTIC-BINARY	Treatment/medication code		100000	UK Biobank Assessment Centre	100071	Verbal interview	100075	Medications	100075	UK Biobank Assessment Centre > Verbal interview > Medications
20003#1140910640	CAT-MUL	111626/20(111646)	-0.584006	-1.19292	-0.0606156	0.0432263	LOGISTIC-BINARY	Treatment/medication code		100000	UK Biobank Assessment Centre	100071	Verbal interview	100075	Medications	100075	UK Biobank Assessment Centre > Verbal interview > Medications
41200#T249	CAT-MUL	111573/83(111656)	-0.247944	-0.497222	-0.0157585	0.0432581	LOGISTIC-BINARY	Operative procedures - main OPCS		100091	Health-related outcomes	2000	Hospital in-patient	2005	Operations	2025	Health-related outcomes > Hospital in-patient > Operations > Summary Information (operations)
41204#S309	CAT-MUL	111639/17(111656)	0.419232	-0.00707447	0.812928	0.0434068	LOGISTIC-BINARY	Diagnoses - secondary ICD10		100091	Health-related outcomes	2000	Hospital in-patient	2002	Diagnoses	2022	Health-related outcomes > Hospital in-patient > Diagnoses > Summary Information (diagnoses)
41200#E031	CAT-MUL	111478/178(111656)	0.1427	0.00155709	0.278796	0.043465	LOGISTIC-BINARY	Operative procedures - main OPCS		100091	Health-related outcomes	2000	Hospital in-patient	2005	Operations	2025	Health-related outcomes > Hospital in-patient > Operations > Summary Information (operations)
41200#D141	CAT-MUL	111504/152(111656)	-0.177253	-0.35387	-0.00943111	0.0434995	LOGISTIC-BINARY	Operative procedures - main OPCS		100091	Health-related outcomes	2000	Hospital in-patient	2005	Operations	2025	Health-related outcomes > Hospital in-patient > Operations > Summary Information (operations)
41201#Y433	CAT-MUL	111337/319(111656)	0.107969	0.00154579	0.21143	0.0436546	LOGISTIC-BINARY	External causes		100091	Health-related outcomes	2000	Hospital in-patient	2002	Diagnoses	2022	Health-related outcomes > Hospital in-patient > Diagnoses > Summary Information (diagnoses)
41210#F109	CAT-MUL	111557/99(111656)	0.187481	0.000801686	0.365645	0.0436842	LOGISTIC-BINARY	Operative procedures - secondary OPCS		100091	Health-related outcomes	2000	Hospital in-patient	2005	Operations	2025	Health-related outcomes > Hospital in-patient > Operations > Summary Information (operations)
41200#W174	CAT-MUL	111635/21(111656)	-0.563961	-1.15192	-0.0550569	0.0439173	LOGISTIC-BINARY	Operative procedures - main OPCS		100091	Health-related outcomes	2000	Hospital in-patient	2005	Operations	2025	Health-related outcomes > Hospital in-patient > Operations > Summary Information (operations)
4631	CAT-SIN	19747/13843(33590)	-0.0226415	-0.0446829	-0.000630242	0.0439288	LOGISTIC-BINARY	Ever unenthusiastic/disinterested for a whole week		100000	UK Biobank Assessment Centre	100025	Touchscreen	100059	Psychosocial factors	100060	UK Biobank Assessment Centre > Touchscreen > Psychosocial factors > Mental health
41202#N889	CAT-MUL	111632/24(111656)	0.361729	-0.00578122	0.702761	0.0441646	LOGISTIC-BINARY	Diagnoses - main ICD10		100091	Health-related outcomes	2000	Hospital in-patient	2002	Diagnoses	2022	Health-related outcomes > Hospital in-patient > Diagnoses > Summary Information (diagnoses)
41200#U364	CAT-MUL	111636/20(111656)	-0.573632	-1.17459	-0.0562434	0.0443063	LOGISTIC-BINARY	Operative procedures - main OPCS		100091	Health-related outcomes	2000	Hospital in-patient	2005	Operations	2025	Health-related outcomes > Hospital in-patient > Operations > Summary Information (operations)
25868	CONTINUOUS	3986	0.031243	0.000789544	0.0616965	0.0443516	LINEAR	Volume of grey matter in Planum Polare (left)		100000	UK Biobank Assessment Centre	100003	Imaging	100	Brain MRI	110	UK Biobank Assessment Centre > Imaging > Brain MRI > T1 structural brain MRI
25394	CONTINUOUS	3542	0.0337198	0.000846457	0.0665932	0.0443886	LINEAR	Mean OD in genu of corpus callosum on FA skeleton		100000	UK Biobank Assessment Centre	100003	Imaging	100	Brain MRI	134	UK Biobank Assessment Centre > Imaging > Brain MRI > Diffusion brain MRI > dMRI skeleton
41204#Y433	CAT-MUL	111285/371(111656)	0.100132	0.00113551	0.196549	0.0444977	LOGISTIC-BINARY	Diagnoses - secondary ICD10		100091	Health-related outcomes	2000	Hospital in-patient	2002	Diagnoses	2022	Health-related outcomes > Hospital in-patient > Diagnoses > Summary Information (diagnoses)
41232#10	CAT-MUL	80468/31188(111656)	-0.0136186	-0.0269159	-0.000343386	0.0445363	LOGISTIC-BINARY	Administrative and legal statuses		100091	Health-related outcomes	2000	Hospital in-patient	2001	Admission and discharge	2021	Health-related outcomes > Hospital in-patient > Admission and discharge > Summary Information (admission and discharge)
20195	INTEGER	28325	-0.0116822	-0.0230798	-0.000284629	0.0445471	LINEAR	Number of symbol digit matches attempted		100089	Online follow-up	116	Cognitive function online	122	Symbol digit substitution	122	Online follow-up > Cognitive function online > Symbol digit substitution
41202#D320	CAT-MUL	111589/67(111656)	-0.277464	-0.559651	-0.0170783	0.0447094	LOGISTIC-BINARY	Diagnoses - main ICD10		100091	Health-related outcomes	2000	Hospital in-patient	2002	Diagnoses	2022	Health-related outcomes > Hospital in-patient > Diagnoses > Summary Information (diagnoses)
41200#X385	CAT-MUL	111637/19(111656)	0.396114	-0.00872446	0.770279	0.0447157	LOGISTIC-BINARY	Operative procedures - main OPCS		100091	Health-related outcomes	2000	Hospital in-patient	2005	Operations	2025	Health-related outcomes > Hospital in-patient > Operations > Summary Information (operations)
41202#D170	CAT-MUL	111452/204(111656)	0.133068	0.000812258	0.260864	0.0447269	LOGISTIC-BINARY	Diagnoses - main ICD10		100091	Health-related outcomes	2000	Hospital in-patient	2002	Diagnoses	2022	Health-related outcomes > Hospital in-patient > Diagnoses > Summary Information (diagnoses)
41210#C124	CAT-MUL	111631/25(111656)	0.352993	-0.00661202	0.686545	0.0447406	LOGISTIC-BINARY	Operative procedures - secondary OPCS		100091	Health-related outcomes	2000	Hospital in-patient	2005	Operations	2025	Health-related outcomes > Hospital in-patient > Operations > Summary Information (operations)
41246#1800	CAT-MUL	106859/305(107164)	0.109829	0.000935105	0.215639	0.0448463	LOGISTIC-BINARY	Treatment speciality of consultant (recoded)		100091	Health-related outcomes	2000	Hospital in-patient	2001	Admission and discharge	2021	Health-related outcomes > Hospital in-patient > Admission and discharge > Summary Information (admission and discharge)
41210#Z518	CAT-MUL	111637/19(111656)	-0.5952	-1.2206	-0.05815	0.0448596	LOGISTIC-BINARY	Operative procedures - secondary OPCS		100091	Health-related outcomes	2000	Hospital in-patient	2005	Operations	2025	Health-related outcomes > Hospital in-patient > Operations > Summary Information (operations)
4728	CAT-SIN	28675/5942(34617)	-0.029032	-0.0574966	-0.00072893	0.0449834	LOGISTIC-BINARY	Leg pain on walking		100000	UK Biobank Assessment Centre	100025	Touchscreen	100036	Health and medical history	100038	UK Biobank Assessment Centre > Touchscreen > Health and medical history > Claudication and peripheral artery disease
41204#M430	CAT-MUL	111645/11(111656)	0.506827	-0.0136417	0.988939	0.0449876	LOGISTIC-BINARY	Diagnoses - secondary ICD10		100091	Health-related outcomes	2000	Hospital in-patient	2002	Diagnoses	2022	Health-related outcomes > Hospital in-patient > Diagnoses > Summary Information (diagnoses)
41210#Y441	CAT-MUL	111644/12(111656)	-0.81269	-1.66973	-0.0929981	0.0450038	LOGISTIC-BINARY	Operative procedures - secondary OPCS		100091	Health-related outcomes	2000	Hospital in-patient	2005	Operations	2025	Health-related outcomes > Hospital in-patient > Operations > Summary Information (operations)
41204#I252	CAT-MUL	111081/575(111656)	0.0811658	0.000945248	0.159704	0.0450099	LOGISTIC-BINARY	Diagnoses - secondary ICD10		100091	Health-related outcomes	2000	Hospital in-patient	2002	Diagnoses	2022	Health-related outcomes > Hospital in-patient > Diagnoses > Summary Information (diagnoses)
41200#Q174	CAT-MUL	111374/282(111656)	0.113766	0.000761238	0.223441	0.0451045	LOGISTIC-BINARY	Operative procedures - main OPCS		100091	Health-related outcomes	2000	Hospital in-patient	2005	Operations	2025	Health-related outcomes > Hospital in-patient > Operations > Summary Information (operations)
22423	INTEGER	1221	-0.0524366	-0.10373	-0.00114358	0.0451141	LINEAR	LV stroke volume		100000	UK Biobank Assessment Centre	100003	Imaging	102	Heart MRI	133	UK Biobank Assessment Centre > Imaging > Heart MRI > Left ventricular size and function
41210#Z668	CAT-MUL	111430/226(111656)	0.126538	0.000630417	0.248359	0.0451248	LOGISTIC-BINARY	Operative procedures - secondary OPCS		100091	Health-related outcomes	2000	Hospital in-patient	2005	Operations	2025	Health-related outcomes > Hospital in-patient > Operations > Summary Information (operations)
41200#U221	CAT-MUL	111602/54(111656)	0.247647	-0.0024414	0.483435	0.0451641	LOGISTIC-BINARY	Operative procedures - main OPCS		100091	Health-related outcomes	2000	Hospital in-patient	2005	Operations	2025	Health-related outcomes > Hospital in-patient > Operations > Summary Information (operations)
20003#1141195224	CAT-MUL	111631/15(111646)	-0.700061	-1.44059	-0.0743773	0.0453509	LOGISTIC-BINARY	Treatment/medication code		100000	UK Biobank Assessment Centre	100071	Verbal interview	100075	Medications	100075	UK Biobank Assessment Centre > Verbal interview > Medications
20003#1141195224	CAT-MUL	111631/15(111646)	-0.700061	-1.44059	-0.0743773	0.0453509	LOGISTIC-BINARY	Treatment/medication code		100000	UK Biobank Assessment Centre	100071	Verbal interview	100075	Medications	100075	UK Biobank Assessment Centre > Verbal interview > Medications
20003#1141157056	CAT-MUL	111634/12(111646)	-0.816453	-1.6788	-0.0929789	0.0453575	LOGISTIC-BINARY	Treatment/medication code		100000	UK Biobank Assessment Centre	100071	Verbal interview	100075	Medications	100075	UK Biobank Assessment Centre > Verbal interview > Medications
20003#1141157056	CAT-MUL	111634/12(111646)	-0.816453	-1.6788	-0.0929789	0.0453575	LOGISTIC-BINARY	Treatment/medication code		100000	UK Biobank Assessment Centre	100071	Verbal interview	100075	Medications	100075	UK Biobank Assessment Centre > Verbal interview > Medications
41202#D033	CAT-MUL	111639/17(111656)	-0.640809	-1.31621	-0.0638009	0.0453686	LOGISTIC-BINARY	Diagnoses - main ICD10		100091	Health-related outcomes	2000	Hospital in-patient	2002	Diagnoses	2022	Health-related outcomes > Hospital in-patient > Diagnoses > Summary Information (diagnoses)
41202#M238	CAT-MUL	111508/148(111656)	-0.178041	-0.35714	-0.00796988	0.0454518	LOGISTIC-BINARY	Diagnoses - main ICD10		100091	Health-related outcomes	2000	Hospital in-patient	2002	Diagnoses	2022	Health-related outcomes > Hospital in-patient > Diagnoses > Summary Information (diagnoses)
41204#K006	CAT-MUL	111640/16(111656)	0.426481	-0.011994	0.830674	0.0454704	LOGISTIC-BINARY	Diagnoses - secondary ICD10		100091	Health-related outcomes	2000	Hospital in-patient	2002	Diagnoses	2022	Health-related outcomes > Hospital in-patient > Diagnoses > Summary Information (diagnoses)
3148	CONTINUOUS	65660	0.00773698	0.000152731	0.0153212	0.0455616	LINEAR	Heel bone mineral density (BMD)		100000	UK Biobank Assessment Centre	100006	Physical measures	100018	Bone-densitometry of heel	100018	UK Biobank Assessment Centre > Physical measures > Bone-densitometry of heel
20003#1141157412	CAT-MUL	111629/17(111646)	-0.637757	-1.31112	-0.0626745	0.0456107	LOGISTIC-BINARY	Treatment/medication code		100000	UK Biobank Assessment Centre	100071	Verbal interview	100075	Medications	100075	UK Biobank Assessment Centre > Verbal interview > Medications
20003#1141157412	CAT-MUL	111629/17(111646)	-0.637757	-1.31112	-0.0626745	0.0456107	LOGISTIC-BINARY	Treatment/medication code		100000	UK Biobank Assessment Centre	100071	Verbal interview	100075	Medications	100075	UK Biobank Assessment Centre > Verbal interview > Medications
20003#1140884696	CAT-MUL	111631/15(111646)	-0.690949	-1.42202	-0.0707839	0.0457464	LOGISTIC-BINARY	Treatment/medication code		100000	UK Biobank Assessment Centre	100071	Verbal interview	100075	Medications	100075	UK Biobank Assessment Centre > Verbal interview > Medications
20003#1140884696	CAT-MUL	111631/15(111646)	-0.690949	-1.42202	-0.0707839	0.0457464	LOGISTIC-BINARY	Treatment/medication code		100000	UK Biobank Assessment Centre	100071	Verbal interview	100075	Medications	100075	UK Biobank Assessment Centre > Verbal interview > Medications
41204#O438	CAT-MUL	111580/76(111656)	0.211285	-0.00186123	0.413707	0.0458686	LOGISTIC-BINARY	Diagnoses - secondary ICD10		100091	Health-related outcomes	2000	Hospital in-patient	2002	Diagnoses	2022	Health-related outcomes > Hospital in-patient > Diagnoses > Summary Information (diagnoses)
104320	CAT-SIN	16283	-0.0681797	-0.135106	-0.00125379	0.0458724	ORDERED-LOGISTIC	Sweetcorn intake		100089	Online follow-up	100090	Diet by 24-hour recall	100103	Fruit/vegetables yesterday	100103	Online follow-up > Diet by 24-hour recall > Fruit/vegetables yesterday
41200#K652	CAT-MUL	111632/24(111656)	0.356388	-0.00866709	0.695156	0.0459407	LOGISTIC-BINARY	Operative procedures - main OPCS		100091	Health-related outcomes	2000	Hospital in-patient	2005	Operations	2025	Health-related outcomes > Hospital in-patient > Operations > Summary Information (operations)
25463	CONTINUOUS	3542	-0.033982	-0.067353	-0.000610963	0.0459527	LINEAR	Mean ISOVF in anterior corona radiata on FA skeleton (left)		100000	UK Biobank Assessment Centre	100003	Imaging	100	Brain MRI	134	UK Biobank Assessment Centre > Imaging > Brain MRI > Diffusion brain MRI > dMRI skeleton
25478	CONTINUOUS	3542	-0.033727	-0.0668526	-0.000601316	0.0459859	LINEAR	Mean ISOVF in fornix cres+stria terminalis on FA skeleton (right)		100000	UK Biobank Assessment Centre	100003	Imaging	100	Brain MRI	134	UK Biobank Assessment Centre > Imaging > Brain MRI > Diffusion brain MRI > dMRI skeleton
104670	CAT-SIN	11052/5235(16287)	-0.0338383	-0.0671495	-0.000654819	0.046049	LOGISTIC-BINARY	Vitamin supplement user		100089	Online follow-up	100090	Diet by 24-hour recall	100112	Vitamin/mineral supplements yesterday	100112	Online follow-up > Diet by 24-hour recall > Vitamin/mineral supplements yesterday
41200#W879	CAT-MUL	110852/804(111656)	-0.0729368	-0.145371	-0.00198484	0.0461198	LOGISTIC-BINARY	Operative procedures - main OPCS		100091	Health-related outcomes	2000	Hospital in-patient	2005	Operations	2025	Health-related outcomes > Hospital in-patient > Operations > Summary Information (operations)
41204#S5250	CAT-MUL	111608/48(111656)	0.259426	-0.00418661	0.507439	0.0462305	LOGISTIC-BINARY	Diagnoses - secondary ICD10		100091	Health-related outcomes	2000	Hospital in-patient	2002	Diagnoses	2022	Health-related outcomes > Hospital in-patient > Diagnoses > Summary Information (diagnoses)
30130	CONTINUOUS	108145	-0.00596641	-0.011834	-9.88596e-05	0.046263	LINEAR	Monocyte count		100078	Biological samples	100079	Assay results	100080	Blood assays	100081	Biological samples > Assay results > Blood assays > Blood count
41201#W226	CAT-MUL	111646/10(111656)	-0.910145	-1.87382	-0.10529	0.0462687	LOGISTIC-BINARY	External causes		100091	Health-related outcomes	2000	Hospital in-patient	2002	Diagnoses	2022	Health-related outcomes > Hospital in-patient > Diagnoses > Summary Information (diagnoses)
41204#W226	CAT-MUL	111646/10(111656)	-0.910145	-1.87382	-0.10529	0.0462687	LOGISTIC-BINARY	Diagnoses - secondary ICD10		100091	Health-related outcomes	2000	Hospital in-patient	2002	Diagnoses	2022	Health-related outcomes > Hospital in-patient > Diagnoses > Summary Information (diagnoses)
20540	CAT-SIN	2683/10897(13580)	0.0440322	0.000888982	0.0875231	0.0463137	LOGISTIC-BINARY	Multiple worries during worst period of anxiety		100089	Online follow-up	136	Mental health	140	Anxiety	140	Online follow-up > Mental health > Anxiety
41202#K219	CAT-MUL	110509/1147(111656)	-0.0606914	-0.12092	-0.00148722	0.0463457	LOGISTIC-BINARY	Diagnoses - main ICD10		100091	Health-related outcomes	2000	Hospital in-patient	2002	Diagnoses	2022	Health-related outcomes > Hospital in-patient > Diagnoses > Summary Information (diagnoses)
41210#X332	CAT-MUL	111521/135(111656)	-0.186467	-0.375145	-0.00779933	0.046438	LOGISTIC-BINARY	Operative procedures - secondary OPCS		100091	Health-related outcomes	2000	Hospital in-patient	2005	Operations	2025	Health-related outcomes > Hospital in-patient > Operations > Summary Information (operations)
41203#2149	CAT-MUL	111618/38(111656)	0.288586	-0.00580999	0.564349	0.0464541	LOGISTIC-BINARY	Diagnoses - main ICD9		100091	Health-related outcomes	2000	Hospital in-patient	2002	Diagnoses	2022	Health-related outcomes > Hospital in-patient > Diagnoses > Summary Information (diagnoses)
41202#Q180	CAT-MUL	111629/27(111656)	0.337668	-0.00874138	0.659582	0.0465433	LOGISTIC-BINARY	Diagnoses - main ICD10		100091	Health-related outcomes	2000	Hospital in-patient	2002	Diagnoses	2022	Health-related outcomes > Hospital in-patient > Diagnoses > Summary Information (diagnoses)
41210#Z092	CAT-MUL	111528/128(111656)	-0.191934	-0.386471	-0.0080232	0.0466186	LOGISTIC-BINARY	Operative procedures - secondary OPCS		100091	Health-related outcomes	2000	Hospital in-patient	2005	Operations	2025	Health-related outcomes > Hospital in-patient > Operations > Summary Information (operations)
41205#V729	CAT-MUL	111644/12(111656)	0.495239	-0.0188433	0.968384	0.0467044	LOGISTIC-BINARY	Diagnoses - secondary ICD9		100091	Health-related outcomes	2000	Hospital in-patient	2002	Diagnoses	2022	Health-related outcomes > Hospital in-patient > Diagnoses > Summary Information (diagnoses)
20004#1475	CAT-MUL	111209/437(111646)	0.0919274	0.000175018	0.181467	0.0467768	LOGISTIC-BINARY	Operation code		100000	UK Biobank Assessment Centre	100071	Verbal interview	100076	Operations	100076	UK Biobank Assessment Centre > Verbal interview > Operations
41210#Z506	CAT-MUL	111517/139(111656)	0.158215	-0.00110912	0.311173	0.0467989	LOGISTIC-BINARY	Operative procedures - secondary OPCS		100091	Health-related outcomes	2000	Hospital in-patient	2005	Operations	2025	Health-related outcomes > Hospital in-patient > Operations > Summary Information (operations)
41204#I083	CAT-MUL	111632/24(111656)	0.353606	-0.0101494	0.690965	0.0468099	LOGISTIC-BINARY	Diagnoses - secondary ICD10		100091	Health-related outcomes	2000	Hospital in-patient	2002	Diagnoses	2022	Health-related outcomes > Hospital in-patient > Diagnoses > Summary Information (diagnoses)
41204#T922	CAT-MUL	111607/49(111656)	-0.328025	-0.66737	-0.0194327	0.0468287	LOGISTIC-BINARY	Diagnoses - secondary ICD10		100091	Health-related outcomes	2000	Hospital in-patient	2002	Diagnoses	2022	Health-related outcomes > Hospital in-patient > Diagnoses > Summary Information (diagnoses)
41200#T128	CAT-MUL	111642/14(111656)	0.447123	-0.0165978	0.874215	0.0469668	LOGISTIC-BINARY	Operative procedures - main OPCS		100091	Health-related outcomes	2000	Hospital in-patient	2005	Operations	2025	Health-related outcomes > Hospital in-patient > Operations > Summary Information (operations)
20093#5	CAT-MUL	16275/12(16287)	0.484457	-0.0187495	0.948016	0.0469981	LOGISTIC-BINARY	Type of large bap eaten		100089	Online follow-up	100090	Diet by 24-hour recall	100101	Bread/pasta/rice yesterday	100101	Online follow-up > Diet by 24-hour recall > Bread/pasta/rice yesterday
41202#Q831	CAT-MUL	111643/13(111656)	0.466036	-0.0177191	0.911316	0.0470038	LOGISTIC-BINARY	Diagnoses - main ICD10		100091	Health-related outcomes	2000	Hospital in-patient	2002	Diagnoses	2022	Health-related outcomes > Hospital in-patient > Diagnoses > Summary Information (diagnoses)
25707	CONTINUOUS	3542	-0.0335351	-0.0666316	-0.000438515	0.0470424	LINEAR	Weighted-mean ISOVF in tract anterior thalamic radiation (right)		100000	UK Biobank Assessment Centre	100003	Imaging	100	Brain MRI	135	UK Biobank Assessment Centre > Imaging > Brain MRI > Diffusion brain MRI > dMRI weighted means
41204#S017	CAT-MUL	111639/17(111656)	0.414304	-0.014051	0.810256	0.0470821	LOGISTIC-BINARY	Diagnoses - secondary ICD10		100091	Health-related outcomes	2000	Hospital in-patient	2002	Diagnoses	2022	Health-related outcomes > Hospital in-patient > Diagnoses > Summary Information (diagnoses)
41202#L918	CAT-MUL	111517/139(111656)	-0.1827	-0.368128	-0.00694908	0.0471748	LOGISTIC-BINARY	Diagnoses - main ICD10		100091	Health-related outcomes	2000	Hospital in-patient	2002	Diagnoses	2022	Health-related outcomes > Hospital in-patient > Diagnoses > Summary Information (diagnoses)
20002#1619	CAT-MUL	111576/70(111646)	0.217415	-0.00348634	0.426782	0.0471829	LOGISTIC-BINARY	Non-cancer illness code, self-reported		100000	UK Biobank Assessment Centre	100071	Verbal interview	100074	Medical conditions	100074	UK Biobank Assessment Centre > Verbal interview > Medical conditions
25839	CONTINUOUS	3986	0.0308892	0.000384096	0.0613943	0.0471856	LINEAR	Volume of grey matter in Cingulate Gyrus, anterior division (right)		100000	UK Biobank Assessment Centre	100003	Imaging	100	Brain MRI	110	UK Biobank Assessment Centre > Imaging > Brain MRI > T1 structural brain MRI
41204#M512	CAT-MUL	111412/244(111656)	-0.134926	-0.270898	-0.00420417	0.0472397	LOGISTIC-BINARY	Diagnoses - secondary ICD10		100091	Health-related outcomes	2000	Hospital in-patient	2002	Diagnoses	2022	Health-related outcomes > Hospital in-patient > Diagnoses > Summary Information (diagnoses)
1438	INTEGER	109158	-0.0056754	-0.0112818	-6.89975e-05	0.0472464	LINEAR	Bread intake		100000	UK Biobank Assessment Centre	100025	Touchscreen	100050	Lifestyle and environment	100052	UK Biobank Assessment Centre > Touchscreen > Lifestyle and environment > Diet
25711	CONTINUOUS	3542	0.0333497	0.000396142	0.0663032	0.0473103	LINEAR	Weighted-mean ISOVF in tract parahippocampal part of cingulum (right)		100000	UK Biobank Assessment Centre	100003	Imaging	100	Brain MRI	135	UK Biobank Assessment Centre > Imaging > Brain MRI > Diffusion brain MRI > dMRI weighted means
25844	CONTINUOUS	3986	0.0313422	0.000369507	0.0623149	0.04733	LINEAR	Volume of grey matter in Cuneal Cortex (left)		100000	UK Biobank Assessment Centre	100003	Imaging	100	Brain MRI	110	UK Biobank Assessment Centre > Imaging > Brain MRI > T1 structural brain MRI
4581	CAT-SIN	34757	-0.0197471	-0.0392649	-0.000229359	0.0473717	ORDERED-LOGISTIC	Financial situation satisfaction		100000	UK Biobank Assessment Centre	100025	Touchscreen	100059	Psychosocial factors	100060	UK Biobank Assessment Centre > Touchscreen > Psychosocial factors > Mental health
41200#W391	CAT-MUL	111618/38(111656)	-0.379605	-0.776286	-0.0237014	0.0476162	LOGISTIC-BINARY	Operative procedures - main OPCS		100091	Health-related outcomes	2000	Hospital in-patient	2005	Operations	2025	Health-related outcomes > Hospital in-patient > Operations > Summary Information (operations)
40011#8330	CAT-MUL	111636/20(111656)	0.383814	-0.01369	0.751155	0.0476826	LOGISTIC-BINARY	Histology of cancer tumour		100091	Health-related outcomes	100092	Cancer register	100092	Cancer register	100092	Health-related outcomes > Cancer register
41210#Y368	CAT-MUL	111630/26(111656)	-0.481179	-0.989439	-0.0357903	0.0477261	LOGISTIC-BINARY	Operative procedures - secondary OPCS		100091	Health-related outcomes	2000	Hospital in-patient	2005	Operations	2025	Health-related outcomes > Hospital in-patient > Operations > Summary Information (operations)
41204#Z968	CAT-MUL	111518/138(111656)	0.157919	-0.00185637	0.311283	0.047822	LOGISTIC-BINARY	Diagnoses - secondary ICD10		100091	Health-related outcomes	2000	Hospital in-patient	2002	Diagnoses	2022	Health-related outcomes > Hospital in-patient > Diagnoses > Summary Information (diagnoses)
23248	CONTINUOUS	1310	-0.0480792	-0.095715	-0.000443383	0.0479085	LINEAR	Android total mass	YES	100000	UK Biobank Assessment Centre	100003	Imaging	103	DXA assessment	124	UK Biobank Assessment Centre > Imaging > DXA assessment > Body composition by DXA
41202#G562	CAT-MUL	111427/229(111656)	-0.138979	-0.279577	-0.00397976	0.0479521	LOGISTIC-BINARY	Diagnoses - main ICD10		100091	Health-related outcomes	2000	Hospital in-patient	2002	Diagnoses	2022	Health-related outcomes > Hospital in-patient > Diagnoses > Summary Information (diagnoses)
41202#L021	CAT-MUL	111607/49(111656)	0.254233	-0.00606656	0.499366	0.0480198	LOGISTIC-BINARY	Diagnoses - main ICD10		100091	Health-related outcomes	2000	Hospital in-patient	2002	Diagnoses	2022	Health-related outcomes > Hospital in-patient > Diagnoses > Summary Information (diagnoses)
3082	CAT-SIN	75993	-0.186373	-0.37113	-0.00161499	0.0480303	ORDERED-LOGISTIC	Fractured heel		100000	UK Biobank Assessment Centre	100006	Physical measures	100018	Bone-densitometry of heel	100018	UK Biobank Assessment Centre > Physical measures > Bone-densitometry of heel
41202#D869	CAT-MUL	111632/24(111656)	0.35277	-0.0122464	0.691121	0.0480314	LOGISTIC-BINARY	Diagnoses - main ICD10		100091	Health-related outcomes	2000	Hospital in-patient	2002	Diagnoses	2022	Health-related outcomes > Hospital in-patient > Diagnoses > Summary Information (diagnoses)
6150#2	CAT-MUL	110689/817(111506)	0.067638	-3.71358e-05	0.134111	0.0480625	LOGISTIC-BINARY	Vascular/heart problems diagnosed by doctor		100000	UK Biobank Assessment Centre	100025	Touchscreen	100036	Health and medical history	100044	UK Biobank Assessment Centre > Touchscreen > Health and medical history > Medical conditions
41204#M4806	CAT-MUL	111516/140(111656)	0.156909	-0.00204424	0.309517	0.0481285	LOGISTIC-BINARY	Diagnoses - secondary ICD10		100091	Health-related outcomes	2000	Hospital in-patient	2002	Diagnoses	2022	Health-related outcomes > Hospital in-patient > Diagnoses > Summary Information (diagnoses)
25460	CONTINUOUS	3542	-0.0335209	-0.0667671	-0.000274756	0.0481375	LINEAR	Mean ISOVF in retrolenticular part of internal capsule on FA skeleton (right)		100000	UK Biobank Assessment Centre	100003	Imaging	100	Brain MRI	134	UK Biobank Assessment Centre > Imaging > Brain MRI > Diffusion brain MRI > dMRI skeleton
41202#E291	CAT-MUL	111640/16(111656)	0.427705	-0.0174954	0.838049	0.0481864	LOGISTIC-BINARY	Diagnoses - main ICD10		100091	Health-related outcomes	2000	Hospital in-patient	2002	Diagnoses	2022	Health-related outcomes > Hospital in-patient > Diagnoses > Summary Information (diagnoses)
41210#F241	CAT-MUL	111622/34(111656)	0.301267	-0.00943986	0.591442	0.0484771	LOGISTIC-BINARY	Operative procedures - secondary OPCS		100091	Health-related outcomes	2000	Hospital in-patient	2005	Operations	2025	Health-related outcomes > Hospital in-patient > Operations > Summary Information (operations)
41202#S024	CAT-MUL	111624/32(111656)	0.308863	-0.00994763	0.606208	0.048478	LOGISTIC-BINARY	Diagnoses - main ICD10		100091	Health-related outcomes	2000	Hospital in-patient	2002	Diagnoses	2022	Health-related outcomes > Hospital in-patient > Diagnoses > Summary Information (diagnoses)
41204#M4782	CAT-MUL	111472/184(111656)	0.13742	-0.00165467	0.271573	0.0484821	LOGISTIC-BINARY	Diagnoses - secondary ICD10		100091	Health-related outcomes	2000	Hospital in-patient	2002	Diagnoses	2022	Health-related outcomes > Hospital in-patient > Diagnoses > Summary Information (diagnoses)
41210#E426	CAT-MUL	111637/19(111656)	-0.581505	-1.203	-0.047746	0.04853	LOGISTIC-BINARY	Operative procedures - secondary OPCS		100091	Health-related outcomes	2000	Hospital in-patient	2005	Operations	2025	Health-related outcomes > Hospital in-patient > Operations > Summary Information (operations)
40002#C798	CAT-MUL	111630/26(111656)	-0.478991	-0.9868	-0.0339213	0.0485317	LOGISTIC-BINARY	Contributory (secondary) causes of death: ICD10		100091	Health-related outcomes	100093	Death register	100093	Death register	100093	Health-related outcomes > Death register
41200#A107	CAT-MUL	111634/22(111656)	-0.528212	-1.09059	-0.0403601	0.0485498	LOGISTIC-BINARY	Operative procedures - main OPCS		100091	Health-related outcomes	2000	Hospital in-patient	2005	Operations	2025	Health-related outcomes > Hospital in-patient > Operations > Summary Information (operations)
41210#W562	CAT-MUL	111642/14(111656)	-0.715903	-1.48651	-0.0682195	0.0487487	LOGISTIC-BINARY	Operative procedures - secondary OPCS		100091	Health-related outcomes	2000	Hospital in-patient	2005	Operations	2025	Health-related outcomes > Hospital in-patient > Operations > Summary Information (operations)
41202#S8221	CAT-MUL	111632/24(111656)	0.35045	-0.0132374	0.687621	0.0487502	LOGISTIC-BINARY	Diagnoses - main ICD10		100091	Health-related outcomes	2000	Hospital in-patient	2002	Diagnoses	2022	Health-related outcomes > Hospital in-patient > Diagnoses > Summary Information (diagnoses)
20002#1078	CAT-MUL	111000/646(111646)	-0.0805245	-0.161564	-0.00135412	0.0487672	LOGISTIC-BINARY	Non-cancer illness code, self-reported		100000	UK Biobank Assessment Centre	100071	Verbal interview	100074	Medical conditions	100074	UK Biobank Assessment Centre > Verbal interview > Medical conditions
41200#G445	CAT-MUL	111594/62(111656)	0.228341	-0.00575906	0.449676	0.048851	LOGISTIC-BINARY	Operative procedures - main OPCS		100091	Health-related outcomes	2000	Hospital in-patient	2005	Operations	2025	Health-related outcomes > Hospital in-patient > Operations > Summary Information (operations)
41200#T468	CAT-MUL	111644/12(111656)	0.476027	-0.0227624	0.934866	0.0488547	LOGISTIC-BINARY	Operative procedures - main OPCS		100091	Health-related outcomes	2000	Hospital in-patient	2005	Operations	2025	Health-related outcomes > Hospital in-patient > Operations > Summary Information (operations)
20002#1608	CAT-MUL	111633/13(111646)	0.464367	-0.0212747	0.912265	0.0488604	LOGISTIC-BINARY	Non-cancer illness code, self-reported		100000	UK Biobank Assessment Centre	100071	Verbal interview	100074	Medical conditions	100074	UK Biobank Assessment Centre > Verbal interview > Medical conditions
41202#N482	CAT-MUL	111639/17(111656)	-0.628691	-1.30299	-0.0535098	0.0488878	LOGISTIC-BINARY	Diagnoses - main ICD10		100091	Health-related outcomes	2000	Hospital in-patient	2002	Diagnoses	2022	Health-related outcomes > Hospital in-patient > Diagnoses > Summary Information (diagnoses)
20004#1368	CAT-MUL	111032/614(111646)	-0.0826213	-0.165873	-0.00134027	0.0489702	LOGISTIC-BINARY	Operation code		100000	UK Biobank Assessment Centre	100071	Verbal interview	100076	Operations	100076	UK Biobank Assessment Centre > Verbal interview > Operations
20107#8	CAT-MUL	70677/29440(100117)	-0.0137099	-0.0273698	-7.31769e-05	0.0489721	LOGISTIC-BINARY	Illnesses of father		100000	UK Biobank Assessment Centre	100025	Touchscreen	100034	Family history	100034	UK Biobank Assessment Centre > Touchscreen > Family history
41210#W329	CAT-MUL	111613/43(111656)	-0.351342	-0.719522	-0.0187483	0.0490039	LOGISTIC-BINARY	Operative procedures - secondary OPCS		100091	Health-related outcomes	2000	Hospital in-patient	2005	Operations	2025	Health-related outcomes > Hospital in-patient > Operations > Summary Information (operations)
20003#1140883748	CAT-MUL	111471/175(111646)	-0.159682	-0.322536	-0.00434101	0.0490047	LOGISTIC-BINARY	Treatment/medication code		100000	UK Biobank Assessment Centre	100071	Verbal interview	100075	Medications	100075	UK Biobank Assessment Centre > Verbal interview > Medications
20003#1140883748	CAT-MUL	111471/175(111646)	-0.159682	-0.322536	-0.00434101	0.0490047	LOGISTIC-BINARY	Treatment/medication code		100000	UK Biobank Assessment Centre	100071	Verbal interview	100075	Medications	100075	UK Biobank Assessment Centre > Verbal interview > Medications
40002#K922	CAT-MUL	111639/17(111656)	-0.620143	-1.28649	-0.0524539	0.0490374	LOGISTIC-BINARY	Contributory (secondary) causes of death: ICD10		100091	Health-related outcomes	100093	Death register	100093	Death register	100093	Health-related outcomes > Death register
23258	INTEGER	1310	-0.0340197	-0.0678959	-0.000143381	0.0490396	LINEAR	Arms lean mass	YES	100000	UK Biobank Assessment Centre	100003	Imaging	103	DXA assessment	124	UK Biobank Assessment Centre > Imaging > DXA assessment > Body composition by DXA
41210#Q161	CAT-MUL	111636/20(111656)	-0.56896	-1.17838	-0.0449566	0.0490423	LOGISTIC-BINARY	Operative procedures - secondary OPCS		100091	Health-related outcomes	2000	Hospital in-patient	2005	Operations	2025	Health-related outcomes > Hospital in-patient > Operations > Summary Information (operations)
41200#T273	CAT-MUL	111541/115(111656)	-0.201058	-0.407439	-0.00658222	0.0490746	LOGISTIC-BINARY	Operative procedures - main OPCS		100091	Health-related outcomes	2000	Hospital in-patient	2005	Operations	2025	Health-related outcomes > Hospital in-patient > Operations > Summary Information (operations)
41200#T229	CAT-MUL	111630/26(111656)	-0.476963	-0.984119	-0.0328341	0.049076	LOGISTIC-BINARY	Operative procedures - main OPCS		100091	Health-related outcomes	2000	Hospital in-patient	2005	Operations	2025	Health-related outcomes > Hospital in-patient > Operations > Summary Information (operations)
41204#L039	CAT-MUL	111626/30(111656)	0.317327	-0.0117739	0.623883	0.0493272	LOGISTIC-BINARY	Diagnoses - secondary ICD10		100091	Health-related outcomes	2000	Hospital in-patient	2002	Diagnoses	2022	Health-related outcomes > Hospital in-patient > Diagnoses > Summary Information (diagnoses)
20004#1361	CAT-MUL	111208/438(111646)	-0.0982401	-0.19764	-0.00166243	0.0493456	LOGISTIC-BINARY	Operation code		100000	UK Biobank Assessment Centre	100071	Verbal interview	100076	Operations	100076	UK Biobank Assessment Centre > Verbal interview > Operations
40001#I802	CAT-MUL	111642/14(111656)	0.446932	-0.0223188	0.877931	0.0494739	LOGISTIC-BINARY	Underlying (primary) cause of death: ICD10		100091	Health-related outcomes	100093	Death register	100093	Death register	100093	Health-related outcomes > Death register
41202#I891	CAT-MUL	111642/14(111656)	0.446369	-0.0207718	0.878282	0.0494987	LOGISTIC-BINARY	Diagnoses - main ICD10		100091	Health-related outcomes	2000	Hospital in-patient	2002	Diagnoses	2022	Health-related outcomes > Hospital in-patient > Diagnoses > Summary Information (diagnoses)
20092#3	CAT-MUL	16021/266(16287)	-0.128784	-0.259735	-0.00258928	0.0495169	LOGISTIC-BINARY	Type of baguette eaten		100089	Online follow-up	100090	Diet by 24-hour recall	100101	Bread/pasta/rice yesterday	100101	Online follow-up > Diet by 24-hour recall > Bread/pasta/rice yesterday
41210#R421	CAT-MUL	111643/13(111656)	0.456932	-0.0246811	0.897517	0.0497033	LOGISTIC-BINARY	Operative procedures - secondary OPCS		100091	Health-related outcomes	2000	Hospital in-patient	2005	Operations	2025	Health-related outcomes > Hospital in-patient > Operations > Summary Information (operations)
41230#5JC	CAT-MUL	111467/189(111656)	-0.152523	-0.308488	-0.00345402	0.0498359	LOGISTIC-BINARY	PCT where patients GP was registered		100091	Health-related outcomes	2000	Hospital in-patient	2001	Admission and discharge	2021	Health-related outcomes > Hospital in-patient > Admission and discharge > Summary Information (admission and discharge)
41204#R945	CAT-MUL	111154/502(111656)	-0.0913	-0.183789	-0.00124247	0.0498723	LOGISTIC-BINARY	Diagnoses - secondary ICD10		100091	Health-related outcomes	2000	Hospital in-patient	2002	Diagnoses	2022	Health-related outcomes > Hospital in-patient > Diagnoses > Summary Information (diagnoses)
41204#C61	CAT-MUL	111579/77(111656)	-0.250606	-0.510711	-0.00897565	0.0499481	LOGISTIC-BINARY	Diagnoses - secondary ICD10		100091	Health-related outcomes	2000	Hospital in-patient	2002	Diagnoses	2022	Health-related outcomes > Hospital in-patient > Diagnoses > Summary Information (diagnoses)
25444	CONTINUOUS	3542	-0.0332216	-0.0664407	-2.43233e-06	0.0499832	LINEAR	Mean ISOVF in splenium of corpus callosum on FA skeleton		100000	UK Biobank Assessment Centre	100003	Imaging	100	Brain MRI	134	UK Biobank Assessment Centre > Imaging > Brain MRI > Diffusion brain MRI > dMRI skeleton
41200#U199	CAT-MUL	111602/54(111656)	-0.30629	-0.626901	-0.0132522	0.0500092	LOGISTIC-BINARY	Operative procedures - main OPCS		100091	Health-related outcomes	2000	Hospital in-patient	2005	Operations	2025	Health-related outcomes > Hospital in-patient > Operations > Summary Information (operations)
41202#H043	CAT-MUL	111645/11(111656)	0.496798	-0.0273903	0.978731	0.0501373	LOGISTIC-BINARY	Diagnoses - main ICD10		100091	Health-related outcomes	2000	Hospital in-patient	2002	Diagnoses	2022	Health-related outcomes > Hospital in-patient > Diagnoses > Summary Information (diagnoses)
20004#1500	CAT-MUL	111076/570(111646)	-0.0852767	-0.171732	-0.000939464	0.0502677	LOGISTIC-BINARY	Operation code		100000	UK Biobank Assessment Centre	100071	Verbal interview	100076	Operations	100076	UK Biobank Assessment Centre > Verbal interview > Operations
20089#465	CAT-MUL	3620/12667(16287)	0.0373435	6.41783e-05	0.0748656	0.0503332	LOGISTIC-BINARY	Type of meals eaten		100089	Online follow-up	100090	Diet by 24-hour recall	100105	Meal type yesterday	100105	Online follow-up > Diet by 24-hour recall > Meal type yesterday
41210#X299	CAT-MUL	111587/69(111656)	-0.265579	-0.542533	-0.00945664	0.0505143	LOGISTIC-BINARY	Operative procedures - secondary OPCS		100091	Health-related outcomes	2000	Hospital in-patient	2005	Operations	2025	Health-related outcomes > Hospital in-patient > Operations > Summary Information (operations)
41229#5K3	CAT-MUL	111640/16(111656)	0.420145	-0.0223274	0.826934	0.0505645	LOGISTIC-BINARY	PCT responsible for patient data		100091	Health-related outcomes	2000	Hospital in-patient	2001	Admission and discharge	2021	Health-related outcomes > Hospital in-patient > Admission and discharge > Summary Information (admission and discharge)
40001#C159	CAT-MUL	111634/22(111656)	0.363615	-0.0174953	0.716354	0.0506964	LOGISTIC-BINARY	Underlying (primary) cause of death: ICD10		100091	Health-related outcomes	100093	Death register	100093	Death register	100093	Health-related outcomes > Death register
41230#5J4	CAT-MUL	111232/424(111656)	0.0924787	-0.0014506	0.184135	0.0507031	LOGISTIC-BINARY	PCT where patients GP was registered		100091	Health-related outcomes	2000	Hospital in-patient	2001	Admission and discharge	2021	Health-related outcomes > Hospital in-patient > Admission and discharge > Summary Information (admission and discharge)
20002#1458	CAT-MUL	111206/440(111646)	-0.097437	-0.196644	-0.00102908	0.0507884	LOGISTIC-BINARY	Non-cancer illness code, self-reported		100000	UK Biobank Assessment Centre	100071	Verbal interview	100074	Medical conditions	100074	UK Biobank Assessment Centre > Verbal interview > Medical conditions
41229#5F7	CAT-MUL	111496/160(111656)	0.145498	-0.0034154	0.288838	0.0507949	LOGISTIC-BINARY	PCT responsible for patient data		100091	Health-related outcomes	2000	Hospital in-patient	2001	Admission and discharge	2021	Health-related outcomes > Hospital in-patient > Admission and discharge > Summary Information (admission and discharge)
41230#5F1	CAT-MUL	111631/25(111656)	0.345616	-0.0164941	0.681135	0.050902	LOGISTIC-BINARY	PCT where patients GP was registered		100091	Health-related outcomes	2000	Hospital in-patient	2001	Admission and discharge	2021	Health-related outcomes > Hospital in-patient > Admission and discharge > Summary Information (admission and discharge)
20003#1140861954	CAT-MUL	111565/81(111646)	0.200408	-0.00621847	0.396867	0.0509121	LOGISTIC-BINARY	Treatment/medication code		100000	UK Biobank Assessment Centre	100071	Verbal interview	100075	Medications	100075	UK Biobank Assessment Centre > Verbal interview > Medications
20003#1140861954	CAT-MUL	111565/81(111646)	0.200408	-0.00621847	0.396867	0.0509121	LOGISTIC-BINARY	Treatment/medication code		100000	UK Biobank Assessment Centre	100071	Verbal interview	100075	Medications	100075	UK Biobank Assessment Centre > Verbal interview > Medications
25624	CONTINUOUS	3542	-0.0328933	-0.0659309	0.000144276	0.0510084	LINEAR	Weighted-mean L3 in tract acoustic radiation (right)		100000	UK Biobank Assessment Centre	100003	Imaging	100	Brain MRI	135	UK Biobank Assessment Centre > Imaging > Brain MRI > Diffusion brain MRI > dMRI weighted means
41204#Y575	CAT-MUL	111641/15(111656)	-0.671975	-1.40095	-0.0547488	0.0510586	LOGISTIC-BINARY	Diagnoses - secondary ICD10		100091	Health-related outcomes	2000	Hospital in-patient	2002	Diagnoses	2022	Health-related outcomes > Hospital in-patient > Diagnoses > Summary Information (diagnoses)
41210#Z905	CAT-MUL	111460/196(111656)	-0.14896	-0.302044	-0.00252683	0.0510903	LOGISTIC-BINARY	Operative procedures - secondary OPCS		100091	Health-related outcomes	2000	Hospital in-patient	2005	Operations	2025	Health-related outcomes > Hospital in-patient > Operations > Summary Information (operations)
41203#6256	CAT-MUL	111631/25(111656)	-0.49048	-1.0196	-0.0316971	0.0511227	LOGISTIC-BINARY	Diagnoses - main ICD9		100091	Health-related outcomes	2000	Hospital in-patient	2002	Diagnoses	2022	Health-related outcomes > Hospital in-patient > Diagnoses > Summary Information (diagnoses)
41210#S152	CAT-MUL	111602/54(111656)	-0.30274	-0.621117	-0.0116694	0.0511342	LOGISTIC-BINARY	Operative procedures - secondary OPCS		100091	Health-related outcomes	2000	Hospital in-patient	2005	Operations	2025	Health-related outcomes > Hospital in-patient > Operations > Summary Information (operations)
41202#M248	CAT-MUL	111635/21(111656)	-0.537763	-1.11802	-0.0363276	0.051193	LOGISTIC-BINARY	Diagnoses - main ICD10		100091	Health-related outcomes	2000	Hospital in-patient	2002	Diagnoses	2022	Health-related outcomes > Hospital in-patient > Diagnoses > Summary Information (diagnoses)
41202#N489	CAT-MUL	111641/15(111656)	-0.66861	-1.39252	-0.0527944	0.0511998	LOGISTIC-BINARY	Diagnoses - main ICD10		100091	Health-related outcomes	2000	Hospital in-patient	2002	Diagnoses	2022	Health-related outcomes > Hospital in-patient > Diagnoses > Summary Information (diagnoses)
41204#M45X9	CAT-MUL	111593/63(111656)	0.224375	-0.0081551	0.444183	0.0513435	LOGISTIC-BINARY	Diagnoses - secondary ICD10		100091	Health-related outcomes	2000	Hospital in-patient	2002	Diagnoses	2022	Health-related outcomes > Hospital in-patient > Diagnoses > Summary Information (diagnoses)
41200#W833	CAT-MUL	111382/274(111656)	-0.124744	-0.252612	-0.00150929	0.0513901	LOGISTIC-BINARY	Operative procedures - main OPCS		100091	Health-related outcomes	2000	Hospital in-patient	2005	Operations	2025	Health-related outcomes > Hospital in-patient > Operations > Summary Information (operations)
20003#1140865588	CAT-MUL	111566/80(111646)	-0.242319	-0.495486	-0.00680921	0.0516306	LOGISTIC-BINARY	Treatment/medication code		100000	UK Biobank Assessment Centre	100071	Verbal interview	100075	Medications	100075	UK Biobank Assessment Centre > Verbal interview > Medications
20003#1140865588	CAT-MUL	111566/80(111646)	-0.242319	-0.495486	-0.00680921	0.0516306	LOGISTIC-BINARY	Treatment/medication code		100000	UK Biobank Assessment Centre	100071	Verbal interview	100075	Medications	100075	UK Biobank Assessment Centre > Verbal interview > Medications
20002#1425	CAT-MUL	111595/51(111646)	0.246767	-0.0101175	0.488586	0.0517975	LOGISTIC-BINARY	Non-cancer illness code, self-reported		100000	UK Biobank Assessment Centre	100071	Verbal interview	100074	Medical conditions	100074	UK Biobank Assessment Centre > Verbal interview > Medical conditions
5157	CONTINUOUS	12807	-0.0172404	-0.0346174	0.00013667	0.051829	LINEAR	6mm asymmetry index (left)		100000	UK Biobank Assessment Centre	100006	Physical measures	100013	Eye measures	100014	UK Biobank Assessment Centre > Physical measures > Eye measures > Autorefraction
41201#W170	CAT-MUL	111635/21(111656)	0.369378	-0.0200449	0.730428	0.052147	LOGISTIC-BINARY	External causes		100091	Health-related outcomes	2000	Hospital in-patient	2002	Diagnoses	2022	Health-related outcomes > Hospital in-patient > Diagnoses > Summary Information (diagnoses)
41202#F319	CAT-MUL	111586/70(111656)	-0.261126	-0.535362	-0.00745499	0.0521675	LOGISTIC-BINARY	Diagnoses - main ICD10		100091	Health-related outcomes	2000	Hospital in-patient	2002	Diagnoses	2022	Health-related outcomes > Hospital in-patient > Diagnoses > Summary Information (diagnoses)
41204#M5459	CAT-MUL	111512/144(111656)	-0.174993	-0.356422	-0.0028176	0.0521775	LOGISTIC-BINARY	Diagnoses - secondary ICD10		100091	Health-related outcomes	2000	Hospital in-patient	2002	Diagnoses	2022	Health-related outcomes > Hospital in-patient > Diagnoses > Summary Information (diagnoses)
20440	CAT-SIN	23970	-0.0230351	-0.0462879	0.00021764	0.0521906	ORDERED-LOGISTIC	Impact on normal roles during worst period of depression		100089	Online follow-up	136	Mental health	138	Depression	138	Online follow-up > Mental health > Depression
103260	CAT-SIN	16280	-0.154145	-0.309761	0.00147045	0.0522174	ORDERED-LOGISTIC	Vegetarian sausages/burgers intake		100089	Online follow-up	100090	Diet by 24-hour recall	100111	Vegetarian alternatives yesterday	100111	Online follow-up > Diet by 24-hour recall > Vegetarian alternatives yesterday
40011#8246	CAT-MUL	111639/17(111656)	-0.608464	-1.26996	-0.0427559	0.0522494	LOGISTIC-BINARY	Histology of cancer tumour		100091	Health-related outcomes	100092	Cancer register	100092	Cancer register	100092	Health-related outcomes > Cancer register
41204#M4796	CAT-MUL	111605/51(111656)	0.246054	-0.0106308	0.487655	0.0522735	LOGISTIC-BINARY	Diagnoses - secondary ICD10		100091	Health-related outcomes	2000	Hospital in-patient	2002	Diagnoses	2022	Health-related outcomes > Hospital in-patient > Diagnoses > Summary Information (diagnoses)
41202#F300	CAT-MUL	111637/19(111656)	-0.571596	-1.1929	-0.0385888	0.052274	LOGISTIC-BINARY	Diagnoses - main ICD10		100091	Health-related outcomes	2000	Hospital in-patient	2002	Diagnoses	2022	Health-related outcomes > Hospital in-patient > Diagnoses > Summary Information (diagnoses)
41232#22	CAT-MUL	111640/16(111656)	-0.639449	-1.33695	-0.0476451	0.0523006	LOGISTIC-BINARY	Administrative and legal statuses		100091	Health-related outcomes	2000	Hospital in-patient	2001	Admission and discharge	2021	Health-related outcomes > Hospital in-patient > Admission and discharge > Summary Information (admission and discharge)
41202#S0600	CAT-MUL	111626/30(111656)	0.31544	-0.0160338	0.62409	0.052333	LOGISTIC-BINARY	Diagnoses - main ICD10		100091	Health-related outcomes	2000	Hospital in-patient	2002	Diagnoses	2022	Health-related outcomes > Hospital in-patient > Diagnoses > Summary Information (diagnoses)
41204#L739	CAT-MUL	111634/22(111656)	-0.517823	-1.07838	-0.0314623	0.0523752	LOGISTIC-BINARY	Diagnoses - secondary ICD10		100091	Health-related outcomes	2000	Hospital in-patient	2002	Diagnoses	2022	Health-related outcomes > Hospital in-patient > Diagnoses > Summary Information (diagnoses)
41210#C553	CAT-MUL	111635/21(111656)	-0.535358	-1.11582	-0.0332764	0.0524878	LOGISTIC-BINARY	Operative procedures - secondary OPCS		100091	Health-related outcomes	2000	Hospital in-patient	2005	Operations	2025	Health-related outcomes > Hospital in-patient > Operations > Summary Information (operations)
41202#C61	CAT-MUL	111445/211(111656)	-0.142277	-0.289183	-0.00137635	0.0525122	LOGISTIC-BINARY	Diagnoses - main ICD10		100091	Health-related outcomes	2000	Hospital in-patient	2002	Diagnoses	2022	Health-related outcomes > Hospital in-patient > Diagnoses > Summary Information (diagnoses)
20002#1074	CAT-MUL	110822/824(111646)	0.0661146	-0.00133611	0.132371	0.0525425	LOGISTIC-BINARY	Non-cancer illness code, self-reported		100000	UK Biobank Assessment Centre	100071	Verbal interview	100074	Medical conditions	100074	UK Biobank Assessment Centre > Verbal interview > Medical conditions
41210#V118	CAT-MUL	111625/31(111656)	0.3079	-0.0158596	0.609547	0.0525982	LOGISTIC-BINARY	Operative procedures - secondary OPCS		100091	Health-related outcomes	2000	Hospital in-patient	2005	Operations	2025	Health-related outcomes > Hospital in-patient > Operations > Summary Information (operations)
41229#5QE	CAT-MUL	109869/1787(111656)	-0.04727	-0.0954123	0.00022909	0.0526771	LOGISTIC-BINARY	PCT responsible for patient data		100091	Health-related outcomes	2000	Hospital in-patient	2001	Admission and discharge	2021	Health-related outcomes > Hospital in-patient > Admission and discharge > Summary Information (admission and discharge)
41210#P298	CAT-MUL	111640/16(111656)	-0.634837	-1.32828	-0.0456274	0.0527677	LOGISTIC-BINARY	Operative procedures - secondary OPCS		100091	Health-related outcomes	2000	Hospital in-patient	2005	Operations	2025	Health-related outcomes > Hospital in-patient > Operations > Summary Information (operations)
41210#X677	CAT-MUL	111637/19(111656)	-0.567551	-1.18518	-0.0363412	0.0528602	LOGISTIC-BINARY	Operative procedures - secondary OPCS		100091	Health-related outcomes	2000	Hospital in-patient	2005	Operations	2025	Health-related outcomes > Hospital in-patient > Operations > Summary Information (operations)
41204#H431	CAT-MUL	111614/42(111656)	-0.350112	-0.723512	-0.0133282	0.0528893	LOGISTIC-BINARY	Diagnoses - secondary ICD10		100091	Health-related outcomes	2000	Hospital in-patient	2002	Diagnoses	2022	Health-related outcomes > Hospital in-patient > Diagnoses > Summary Information (diagnoses)
41200#C118	CAT-MUL	111642/14(111656)	0.439557	-0.0285438	0.869904	0.052909	LOGISTIC-BINARY	Operative procedures - main OPCS		100091	Health-related outcomes	2000	Hospital in-patient	2005	Operations	2025	Health-related outcomes > Hospital in-patient > Operations > Summary Information (operations)
41210#T705	CAT-MUL	111566/90(111656)	-0.225301	-0.461463	-0.00466414	0.0529131	LOGISTIC-BINARY	Operative procedures - secondary OPCS		100091	Health-related outcomes	2000	Hospital in-patient	2005	Operations	2025	Health-related outcomes > Hospital in-patient > Operations > Summary Information (operations)
20002#1289	CAT-MUL	111499/147(111646)	0.15078	-0.00510662	0.300563	0.0529412	LOGISTIC-BINARY	Non-cancer illness code, self-reported		100000	UK Biobank Assessment Centre	100071	Verbal interview	100074	Medical conditions	100074	UK Biobank Assessment Centre > Verbal interview > Medical conditions
40011#9530	CAT-MUL	111607/49(111656)	-0.318526	-0.656956	-0.0106791	0.0529743	LOGISTIC-BINARY	Histology of cancer tumour		100091	Health-related outcomes	100092	Cancer register	100092	Cancer register	100092	Health-related outcomes > Cancer register
40011#8211	CAT-MUL	111582/74(111656)	0.206591	-0.00861345	0.410732	0.0530116	LOGISTIC-BINARY	Histology of cancer tumour		100091	Health-related outcomes	100092	Cancer register	100092	Cancer register	100092	Health-related outcomes > Cancer register
20002#1555	CAT-MUL	111613/33(111646)	-0.403741	-0.837972	-0.0183047	0.05305	LOGISTIC-BINARY	Non-cancer illness code, self-reported		100000	UK Biobank Assessment Centre	100071	Verbal interview	100074	Medical conditions	100074	UK Biobank Assessment Centre > Verbal interview > Medical conditions
41210#Z288	CAT-MUL	111078/578(111656)	0.0782024	-0.00191083	0.156609	0.053077	LOGISTIC-BINARY	Operative procedures - secondary OPCS		100091	Health-related outcomes	2000	Hospital in-patient	2005	Operations	2025	Health-related outcomes > Hospital in-patient > Operations > Summary Information (operations)
41200#C752	CAT-MUL	111642/14(111656)	-0.700239	-1.46568	-0.0529596	0.0531501	LOGISTIC-BINARY	Operative procedures - main OPCS		100091	Health-related outcomes	2000	Hospital in-patient	2005	Operations	2025	Health-related outcomes > Hospital in-patient > Operations > Summary Information (operations)
41204#X429	CAT-MUL	111630/26(111656)	0.334252	-0.0193439	0.662054	0.0532505	LOGISTIC-BINARY	Diagnoses - secondary ICD10		100091	Health-related outcomes	2000	Hospital in-patient	2002	Diagnoses	2022	Health-related outcomes > Hospital in-patient > Diagnoses > Summary Information (diagnoses)
41205#E88604	CAT-MUL	111636/20(111656)	-0.545802	-1.14123	-0.0327301	0.0533032	LOGISTIC-BINARY	Diagnoses - secondary ICD9		100091	Health-related outcomes	2000	Hospital in-patient	2002	Diagnoses	2022	Health-related outcomes > Hospital in-patient > Diagnoses > Summary Information (diagnoses)
25874	CONTINUOUS	3986	0.0299508	-0.0004342	0.0603358	0.0533633	LINEAR	Volume of grey matter in Supracalcarine Cortex (left)		100000	UK Biobank Assessment Centre	100003	Imaging	100	Brain MRI	110	UK Biobank Assessment Centre > Imaging > Brain MRI > T1 structural brain MRI
41204#Z907	CAT-MUL	110674/982(111656)	-0.0638227	-0.129201	0.000350809	0.053434	LOGISTIC-BINARY	Diagnoses - secondary ICD10		100091	Health-related outcomes	2000	Hospital in-patient	2002	Diagnoses	2022	Health-related outcomes > Hospital in-patient > Diagnoses > Summary Information (diagnoses)
3546	INTEGER	4156	-0.0243234	-0.0490085	0.000361609	0.0534502	LINEAR	Age last used hormone-replacement therapy (HRT)		100000	UK Biobank Assessment Centre	100025	Touchscreen	100068	Sex-specific factors	100069	UK Biobank Assessment Centre > Touchscreen > Sex-specific factors > Female-specific factors
41210#A642	CAT-MUL	111606/50(111656)	0.24723	-0.0121514	0.491261	0.0535668	LOGISTIC-BINARY	Operative procedures - secondary OPCS		100091	Health-related outcomes	2000	Hospital in-patient	2005	Operations	2025	Health-related outcomes > Hospital in-patient > Operations > Summary Information (operations)
41200#W621	CAT-MUL	111493/163(111656)	-0.162321	-0.331393	-0.00131494	0.0537123	LOGISTIC-BINARY	Operative procedures - main OPCS		100091	Health-related outcomes	2000	Hospital in-patient	2005	Operations	2025	Health-related outcomes > Hospital in-patient > Operations > Summary Information (operations)
41200#C228	CAT-MUL	111630/26(111656)	-0.463747	-0.967227	-0.022944	0.0538346	LOGISTIC-BINARY	Operative procedures - main OPCS		100091	Health-related outcomes	2000	Hospital in-patient	2005	Operations	2025	Health-related outcomes > Hospital in-patient > Operations > Summary Information (operations)
41200#X999	CAT-MUL	111364/292(111656)	-0.11881	-0.241844	-7.17987e-05	0.0539661	LOGISTIC-BINARY	Operative procedures - main OPCS		100091	Health-related outcomes	2000	Hospital in-patient	2005	Operations	2025	Health-related outcomes > Hospital in-patient > Operations > Summary Information (operations)
20159	INTEGER	28325	-0.0112314	-0.0226592	0.000196421	0.0540696	LINEAR	Number of symbol digit matches made correctly		100089	Online follow-up	116	Cognitive function online	122	Symbol digit substitution	122	Online follow-up > Cognitive function online > Symbol digit substitution
41246#1690	CAT-MUL	107060/83(107143)	0.194763	-0.00877248	0.388282	0.0541046	LOGISTIC-BINARY	Treatment speciality of consultant (recoded)		100091	Health-related outcomes	2000	Hospital in-patient	2001	Admission and discharge	2021	Health-related outcomes > Hospital in-patient > Admission and discharge > Summary Information (admission and discharge)
20003#1141199858	CAT-MUL	111629/17(111646)	0.403537	-0.0274632	0.800307	0.0541159	LOGISTIC-BINARY	Treatment/medication code		100000	UK Biobank Assessment Centre	100071	Verbal interview	100075	Medications	100075	UK Biobank Assessment Centre > Verbal interview > Medications
20003#1141199858	CAT-MUL	111629/17(111646)	0.403537	-0.0274632	0.800307	0.0541159	LOGISTIC-BINARY	Treatment/medication code		100000	UK Biobank Assessment Centre	100071	Verbal interview	100075	Medications	100075	UK Biobank Assessment Centre > Verbal interview > Medications
41205#6146	CAT-MUL	111640/16(111656)	0.412119	-0.0280358	0.818054	0.0541239	LOGISTIC-BINARY	Diagnoses - secondary ICD9		100091	Health-related outcomes	2000	Hospital in-patient	2002	Diagnoses	2022	Health-related outcomes > Hospital in-patient > Diagnoses > Summary Information (diagnoses)
41201#Y835	CAT-MUL	111632/24(111656)	0.343537	-0.0214051	0.681777	0.0541352	LOGISTIC-BINARY	External causes		100091	Health-related outcomes	2000	Hospital in-patient	2002	Diagnoses	2022	Health-related outcomes > Hospital in-patient > Diagnoses > Summary Information (diagnoses)
41203#6111	CAT-MUL	111642/14(111656)	0.439371	-0.0305598	0.872461	0.0541509	LOGISTIC-BINARY	Diagnoses - main ICD9		100091	Health-related outcomes	2000	Hospital in-patient	2002	Diagnoses	2022	Health-related outcomes > Hospital in-patient > Diagnoses > Summary Information (diagnoses)
25506	CONTINUOUS	3542	0.0325759	-0.000593315	0.065745	0.0542389	LINEAR	Weighted-mean FA in tract medial lemniscus (right)		100000	UK Biobank Assessment Centre	100003	Imaging	100	Brain MRI	135	UK Biobank Assessment Centre > Imaging > Brain MRI > Diffusion brain MRI > dMRI weighted means
20112#11	CAT-MUL	773/24(797)	-0.499555	-1.04393	-0.0224273	0.0542698	LOGISTIC-BINARY	Illnesses of adopted father		100000	UK Biobank Assessment Centre	100025	Touchscreen	100034	Family history	100034	UK Biobank Assessment Centre > Touchscreen > Family history
41200#C332	CAT-MUL	111646/10(111656)	-0.870162	-1.8256	-0.0732294	0.0543431	LOGISTIC-BINARY	Operative procedures - main OPCS		100091	Health-related outcomes	2000	Hospital in-patient	2005	Operations	2025	Health-related outcomes > Hospital in-patient > Operations > Summary Information (operations)
41200#H488	CAT-MUL	111627/29(111656)	-0.431045	-0.898042	-0.0184033	0.0543683	LOGISTIC-BINARY	Operative procedures - main OPCS		100091	Health-related outcomes	2000	Hospital in-patient	2005	Operations	2025	Health-related outcomes > Hospital in-patient > Operations > Summary Information (operations)
41202#M4780	CAT-MUL	111642/14(111656)	0.436918	-0.0309585	0.867992	0.0543758	LOGISTIC-BINARY	Diagnoses - main ICD10		100091	Health-related outcomes	2000	Hospital in-patient	2002	Diagnoses	2022	Health-related outcomes > Hospital in-patient > Diagnoses > Summary Information (diagnoses)
110001	CAT-SIN	52515/22938(75453)	-0.0153568	-0.0310169	0.000274324	0.0543775	LOGISTIC-BINARY	Invitation to complete online 24-hour recall dietary questionnaire, acceptance		100089	Online follow-up	100090	Diet by 24-hour recall	100090	Diet by 24-hour recall	100090	Online follow-up > Diet by 24-hour recall
20003#1140864184	CAT-MUL	111579/67(111646)	-0.264767	-0.545757	-0.00520159	0.0545085	LOGISTIC-BINARY	Treatment/medication code		100000	UK Biobank Assessment Centre	100071	Verbal interview	100075	Medications	100075	UK Biobank Assessment Centre > Verbal interview > Medications
20003#1140864184	CAT-MUL	111579/67(111646)	-0.264767	-0.545757	-0.00520159	0.0545085	LOGISTIC-BINARY	Treatment/medication code		100000	UK Biobank Assessment Centre	100071	Verbal interview	100075	Medications	100075	UK Biobank Assessment Centre > Verbal interview > Medications
20003#1140871986	CAT-MUL	111630/16(111646)	-0.629675	-1.32513	-0.0420862	0.054539	LOGISTIC-BINARY	Treatment/medication code		100000	UK Biobank Assessment Centre	100071	Verbal interview	100075	Medications	100075	UK Biobank Assessment Centre > Verbal interview > Medications
20003#1140871986	CAT-MUL	111630/16(111646)	-0.629675	-1.32513	-0.0420862	0.054539	LOGISTIC-BINARY	Treatment/medication code		100000	UK Biobank Assessment Centre	100071	Verbal interview	100075	Medications	100075	UK Biobank Assessment Centre > Verbal interview > Medications
41204#R13	CAT-MUL	111223/433(111656)	0.089189	-0.00289609	0.179031	0.0545566	LOGISTIC-BINARY	Diagnoses - secondary ICD10		100091	Health-related outcomes	2000	Hospital in-patient	2002	Diagnoses	2022	Health-related outcomes > Hospital in-patient > Diagnoses > Summary Information (diagnoses)
41202#O997	CAT-MUL	111645/11(111656)	0.488491	-0.0375714	0.970509	0.0545689	LOGISTIC-BINARY	Diagnoses - main ICD10		100091	Health-related outcomes	2000	Hospital in-patient	2002	Diagnoses	2022	Health-related outcomes > Hospital in-patient > Diagnoses > Summary Information (diagnoses)
1379	CAT-SIN	111101	-0.0113468	-0.0229181	0.000224553	0.0546128	ORDERED-LOGISTIC	Lamb/mutton intake		100000	UK Biobank Assessment Centre	100025	Touchscreen	100050	Lifestyle and environment	100052	UK Biobank Assessment Centre > Touchscreen > Lifestyle and environment > Diet
3799	CAT-SIN	16025/13431(29456)	-0.0228399	-0.046147	0.000448259	0.054665	LOGISTIC-BINARY	Headaches for 3+ months		100000	UK Biobank Assessment Centre	100025	Touchscreen	100036	Health and medical history	100048	UK Biobank Assessment Centre > Touchscreen > Health and medical history > Pain
41203#7822	CAT-MUL	111643/13(111656)	0.452282	-0.0345032	0.897953	0.0547323	LOGISTIC-BINARY	Diagnoses - main ICD9		100091	Health-related outcomes	2000	Hospital in-patient	2002	Diagnoses	2022	Health-related outcomes > Hospital in-patient > Diagnoses > Summary Information (diagnoses)
1727	CAT-SIN	109850	-0.0105183	-0.021252	0.000215536	0.0547793	ORDERED-LOGISTIC	Ease of skin tanning		100000	UK Biobank Assessment Centre	100025	Touchscreen	100050	Lifestyle and environment	100055	UK Biobank Assessment Centre > Touchscreen > Lifestyle and environment > Sun exposure
41200#R229	CAT-MUL	111105/551(111656)	0.0802607	-0.00259353	0.161356	0.0549212	LOGISTIC-BINARY	Operative procedures - main OPCS		100091	Health-related outcomes	2000	Hospital in-patient	2005	Operations	2025	Health-related outcomes > Hospital in-patient > Operations > Summary Information (operations)
20003#1140867168	CAT-MUL	111636/10(111646)	-0.860514	-1.8069	-0.0692123	0.0549863	LOGISTIC-BINARY	Treatment/medication code		100000	UK Biobank Assessment Centre	100071	Verbal interview	100075	Medications	100075	UK Biobank Assessment Centre > Verbal interview > Medications
20003#1140867168	CAT-MUL	111636/10(111646)	-0.860514	-1.8069	-0.0692123	0.0549863	LOGISTIC-BINARY	Treatment/medication code		100000	UK Biobank Assessment Centre	100071	Verbal interview	100075	Medications	100075	UK Biobank Assessment Centre > Verbal interview > Medications
41246#2610	CAT-MUL	99988/7476(107464)	-0.0233951	-0.0473735	0.000444668	0.0551269	LOGISTIC-BINARY	Treatment speciality of consultant (recoded)		100091	Health-related outcomes	2000	Hospital in-patient	2001	Admission and discharge	2021	Health-related outcomes > Hospital in-patient > Admission and discharge > Summary Information (admission and discharge)
41204#R638	CAT-MUL	111629/27(111656)	-0.44751	-0.93521	-0.0189992	0.0551347	LOGISTIC-BINARY	Diagnoses - secondary ICD10		100091	Health-related outcomes	2000	Hospital in-patient	2002	Diagnoses	2022	Health-related outcomes > Hospital in-patient > Diagnoses > Summary Information (diagnoses)
41230#5N5	CAT-MUL	111537/119(111656)	-0.190164	-0.390426	-0.00109304	0.0553049	LOGISTIC-BINARY	PCT where patients GP was registered		100091	Health-related outcomes	2000	Hospital in-patient	2001	Admission and discharge	2021	Health-related outcomes > Hospital in-patient > Admission and discharge > Summary Information (admission and discharge)
41202#N481	CAT-MUL	111616/40(111656)	-0.353591	-0.734603	-0.0101205	0.0553172	LOGISTIC-BINARY	Diagnoses - main ICD10		100091	Health-related outcomes	2000	Hospital in-patient	2002	Diagnoses	2022	Health-related outcomes > Hospital in-patient > Diagnoses > Summary Information (diagnoses)
41251#8002	CAT-MUL	111221/93(111314)	-0.218537	-0.449747	-0.00218208	0.0553337	LOGISTIC-BINARY	Sources of admission to hospital (recoded)		100091	Health-related outcomes	2000	Hospital in-patient	2001	Admission and discharge	2021	Health-related outcomes > Hospital in-patient > Admission and discharge > Summary Information (admission and discharge)
41204#J961	CAT-MUL	111643/13(111656)	0.449521	-0.0348263	0.893915	0.0553398	LOGISTIC-BINARY	Diagnoses - secondary ICD10		100091	Health-related outcomes	2000	Hospital in-patient	2002	Diagnoses	2022	Health-related outcomes > Hospital in-patient > Diagnoses > Summary Information (diagnoses)
41204#H538	CAT-MUL	111533/123(111656)	0.16175	-0.00747644	0.3238	0.0553545	LOGISTIC-BINARY	Diagnoses - secondary ICD10		100091	Health-related outcomes	2000	Hospital in-patient	2002	Diagnoses	2022	Health-related outcomes > Hospital in-patient > Diagnoses > Summary Information (diagnoses)
41202#N907	CAT-MUL	111524/132(111656)	0.1567	-0.00711859	0.3138	0.0553556	LOGISTIC-BINARY	Diagnoses - main ICD10		100091	Health-related outcomes	2000	Hospital in-patient	2002	Diagnoses	2022	Health-related outcomes > Hospital in-patient > Diagnoses > Summary Information (diagnoses)
41229#5PM	CAT-MUL	111601/55(111656)	-0.294518	-0.60978	-0.00615239	0.0554045	LOGISTIC-BINARY	PCT responsible for patient data		100091	Health-related outcomes	2000	Hospital in-patient	2001	Admission and discharge	2021	Health-related outcomes > Hospital in-patient > Admission and discharge > Summary Information (admission and discharge)
41230#5PM	CAT-MUL	111601/55(111656)	-0.294518	-0.60978	-0.00615239	0.0554045	LOGISTIC-BINARY	PCT where patients GP was registered		100091	Health-related outcomes	2000	Hospital in-patient	2001	Admission and discharge	2021	Health-related outcomes > Hospital in-patient > Admission and discharge > Summary Information (admission and discharge)
103080	CAT-SIN	16287	0.0416776	-0.00100327	0.0843584	0.0556469	ORDERED-LOGISTIC	Ham intake		100089	Online follow-up	100090	Diet by 24-hour recall	100106	Meat/fish yesterday	100106	Online follow-up > Diet by 24-hour recall > Meat/fish yesterday
41210#Y648	CAT-MUL	111642/14(111656)	0.433844	-0.0340657	0.862973	0.0556734	LOGISTIC-BINARY	Operative procedures - secondary OPCS		100091	Health-related outcomes	2000	Hospital in-patient	2005	Operations	2025	Health-related outcomes > Hospital in-patient > Operations > Summary Information (operations)
41245#1070	CAT-MUL	108671/2604(111275)	0.0374502	-0.0011395	0.0756528	0.055903	LOGISTIC-BINARY	Main speciality of consultant (recoded)		100091	Health-related outcomes	2000	Hospital in-patient	2001	Admission and discharge	2021	Health-related outcomes > Hospital in-patient > Admission and discharge > Summary Information (admission and discharge)
40001#C859	CAT-MUL	111646/10(111656)	0.505969	-0.0418406	1.00931	0.0559427	LOGISTIC-BINARY	Underlying (primary) cause of death: ICD10		100091	Health-related outcomes	100093	Death register	100093	Death register	100093	Health-related outcomes > Death register
41202#G440	CAT-MUL	111631/25(111656)	0.337251	-0.0237603	0.671772	0.0559876	LOGISTIC-BINARY	Diagnoses - main ICD10		100091	Health-related outcomes	2000	Hospital in-patient	2002	Diagnoses	2022	Health-related outcomes > Hospital in-patient > Diagnoses > Summary Information (diagnoses)
100005	CONTINUOUS	16292	-0.0146169	-0.0296091	0.000375379	0.056018	LINEAR	Carbohydrate		100089	Online follow-up	100090	Diet by 24-hour recall	100098	Estimated nutrients yesterday	100098	Online follow-up > Diet by 24-hour recall > Estimated nutrients yesterday
41202#J938	CAT-MUL	111639/17(111656)	0.397796	-0.0305893	0.791776	0.0560442	LOGISTIC-BINARY	Diagnoses - main ICD10		100091	Health-related outcomes	2000	Hospital in-patient	2002	Diagnoses	2022	Health-related outcomes > Hospital in-patient > Diagnoses > Summary Information (diagnoses)
41230#5KL	CAT-MUL	110726/930(111656)	0.0612683	-0.00213968	0.12361	0.0561062	LOGISTIC-BINARY	PCT where patients GP was registered		100091	Health-related outcomes	2000	Hospital in-patient	2001	Admission and discharge	2021	Health-related outcomes > Hospital in-patient > Admission and discharge > Summary Information (admission and discharge)
41204#K729	CAT-MUL	111619/37(111656)	-0.369504	-0.770191	-0.0104693	0.0561203	LOGISTIC-BINARY	Diagnoses - secondary ICD10		100091	Health-related outcomes	2000	Hospital in-patient	2002	Diagnoses	2022	Health-related outcomes > Hospital in-patient > Diagnoses > Summary Information (diagnoses)
78	CONTINUOUS	65686	0.00739	-0.000193955	0.014974	0.0561538	LINEAR	Heel bone mineral density (BMD) T-score, automated		100000	UK Biobank Assessment Centre	100006	Physical measures	100018	Bone-densitometry of heel	100018	UK Biobank Assessment Centre > Physical measures > Bone-densitometry of heel
3147	CONTINUOUS	65686	0.0073887	-0.000195248	0.0149727	0.0561968	LINEAR	Heel quantitative ultrasound index (QUI), direct entry		100000	UK Biobank Assessment Centre	100006	Physical measures	100018	Bone-densitometry of heel	100018	UK Biobank Assessment Centre > Physical measures > Bone-densitometry of heel
2443	CAT-SIN	108643/2806(111449)	-0.0371125	-0.075417	0.000791665	0.0562417	LOGISTIC-BINARY	Diabetes diagnosed by doctor		100000	UK Biobank Assessment Centre	100025	Touchscreen	100036	Health and medical history	100044	UK Biobank Assessment Centre > Touchscreen > Health and medical history > Medical conditions
41210#M451	CAT-MUL	111573/83(111656)	-0.232611	-0.480221	-0.00195211	0.0562831	LOGISTIC-BINARY	Operative procedures - secondary OPCS		100091	Health-related outcomes	2000	Hospital in-patient	2005	Operations	2025	Health-related outcomes > Hospital in-patient > Operations > Summary Information (operations)
6150#4	CAT-MUL	94417/17089(111506)	0.0159489	-0.000456121	0.0323042	0.0563364	LOGISTIC-BINARY	Vascular/heart problems diagnosed by doctor		100000	UK Biobank Assessment Centre	100025	Touchscreen	100036	Health and medical history	100044	UK Biobank Assessment Centre > Touchscreen > Health and medical history > Medical conditions
41200#F099	CAT-MUL	111624/32(111656)	-0.402229	-0.840419	-0.0126723	0.0563701	LOGISTIC-BINARY	Operative procedures - main OPCS		100091	Health-related outcomes	2000	Hospital in-patient	2005	Operations	2025	Health-related outcomes > Hospital in-patient > Operations > Summary Information (operations)
41204#Z958	CAT-MUL	111472/184(111656)	0.133374	-0.00621368	0.267996	0.0563742	LOGISTIC-BINARY	Diagnoses - secondary ICD10		100091	Health-related outcomes	2000	Hospital in-patient	2002	Diagnoses	2022	Health-related outcomes > Hospital in-patient > Diagnoses > Summary Information (diagnoses)
41202#N938	CAT-MUL	111141/515(111656)	0.0815751	-0.00322851	0.164474	0.0564826	LOGISTIC-BINARY	Diagnoses - main ICD10		100091	Health-related outcomes	2000	Hospital in-patient	2002	Diagnoses	2022	Health-related outcomes > Hospital in-patient > Diagnoses > Summary Information (diagnoses)
41210#Z581	CAT-MUL	111307/349(111656)	-0.107136	-0.219095	0.00126943	0.0565938	LOGISTIC-BINARY	Operative procedures - secondary OPCS		100091	Health-related outcomes	2000	Hospital in-patient	2005	Operations	2025	Health-related outcomes > Hospital in-patient > Operations > Summary Information (operations)
41204#N602	CAT-MUL	111621/35(111656)	0.287985	-0.0194731	0.575042	0.0566195	LOGISTIC-BINARY	Diagnoses - secondary ICD10		100091	Health-related outcomes	2000	Hospital in-patient	2002	Diagnoses	2022	Health-related outcomes > Hospital in-patient > Diagnoses > Summary Information (diagnoses)
25726	CONTINUOUS	3542	-0.0321959	-0.0653134	0.000921515	0.0567209	LINEAR	Weighted-mean ISOVF in tract superior longitudinal fasciculus (right)		100000	UK Biobank Assessment Centre	100003	Imaging	100	Brain MRI	135	UK Biobank Assessment Centre > Imaging > Brain MRI > Diffusion brain MRI > dMRI weighted means
41202#K419	CAT-MUL	111566/90(111656)	-0.221571	-0.457556	-0.00107796	0.0567869	LOGISTIC-BINARY	Diagnoses - main ICD10		100091	Health-related outcomes	2000	Hospital in-patient	2002	Diagnoses	2022	Health-related outcomes > Hospital in-patient > Diagnoses > Summary Information (diagnoses)
41204#I350	CAT-MUL	111572/84(111656)	0.19207	-0.0109858	0.385212	0.0569822	LOGISTIC-BINARY	Diagnoses - secondary ICD10		100091	Health-related outcomes	2000	Hospital in-patient	2002	Diagnoses	2022	Health-related outcomes > Hospital in-patient > Diagnoses > Summary Information (diagnoses)
20003#1141153006	CAT-MUL	111609/37(111646)	-0.369717	-0.772346	-0.00909062	0.0571167	LOGISTIC-BINARY	Treatment/medication code		100000	UK Biobank Assessment Centre	100071	Verbal interview	100075	Medications	100075	UK Biobank Assessment Centre > Verbal interview > Medications
41204#M2577	CAT-MUL	111548/108(111656)	-0.200214	-0.413024	-6.56047e-05	0.0571178	LOGISTIC-BINARY	Diagnoses - secondary ICD10		100091	Health-related outcomes	2000	Hospital in-patient	2002	Diagnoses	2022	Health-related outcomes > Hospital in-patient > Diagnoses > Summary Information (diagnoses)
41225#3	CAT-MUL	3572/600(4172)	0.0822838	-0.00314624	0.166485	0.0571383	LOGISTIC-BINARY	Resuscitation methods		100091	Health-related outcomes	2000	Hospital in-patient	2003	Maternity	2023	Health-related outcomes > Hospital in-patient > Maternity > Summary Information (maternity)
41202#O13	CAT-MUL	111410/246(111656)	0.116773	-0.00552004	0.235267	0.0571561	LOGISTIC-BINARY	Diagnoses - main ICD10		100091	Health-related outcomes	2000	Hospital in-patient	2002	Diagnoses	2022	Health-related outcomes > Hospital in-patient > Diagnoses > Summary Information (diagnoses)
25074	CONTINUOUS	3542	0.0322772	-0.000987132	0.0655415	0.0571932	LINEAR	Mean FA in posterior limb of internal capsule on FA skeleton (right)		100000	UK Biobank Assessment Centre	100003	Imaging	100	Brain MRI	134	UK Biobank Assessment Centre > Imaging > Brain MRI > Diffusion brain MRI > dMRI skeleton
41204#H330	CAT-MUL	111645/11(111656)	0.47844	-0.0421063	0.95564	0.0571935	LOGISTIC-BINARY	Diagnoses - secondary ICD10		100091	Health-related outcomes	2000	Hospital in-patient	2002	Diagnoses	2022	Health-related outcomes > Hospital in-patient > Diagnoses > Summary Information (diagnoses)
41200#A022	CAT-MUL	111622/34(111656)	0.290426	-0.0207597	0.580478	0.0573021	LOGISTIC-BINARY	Operative procedures - main OPCS		100091	Health-related outcomes	2000	Hospital in-patient	2005	Operations	2025	Health-related outcomes > Hospital in-patient > Operations > Summary Information (operations)
41246#1190	CAT-MUL	107111/25(107136)	-0.466122	-0.979917	-0.0167665	0.0574289	LOGISTIC-BINARY	Treatment speciality of consultant (recoded)		100091	Health-related outcomes	2000	Hospital in-patient	2001	Admission and discharge	2021	Health-related outcomes > Hospital in-patient > Admission and discharge > Summary Information (admission and discharge)
41204#T450	CAT-MUL	111624/32(111656)	-0.40156	-0.84118	-0.0110953	0.0574732	LOGISTIC-BINARY	Diagnoses - secondary ICD10		100091	Health-related outcomes	2000	Hospital in-patient	2002	Diagnoses	2022	Health-related outcomes > Hospital in-patient > Diagnoses > Summary Information (diagnoses)
41200#N178	CAT-MUL	111640/16(111656)	-0.610541	-1.29038	-0.0316344	0.0574815	LOGISTIC-BINARY	Operative procedures - main OPCS		100091	Health-related outcomes	2000	Hospital in-patient	2005	Operations	2025	Health-related outcomes > Hospital in-patient > Operations > Summary Information (operations)
41200#T523	CAT-MUL	111644/12(111656)	-0.753145	-1.59145	-0.0483983	0.0575207	LOGISTIC-BINARY	Operative procedures - main OPCS		100091	Health-related outcomes	2000	Hospital in-patient	2005	Operations	2025	Health-related outcomes > Hospital in-patient > Operations > Summary Information (operations)
41202#S668	CAT-MUL	111645/11(111656)	-0.798047	-1.68531	-0.0534783	0.0575915	LOGISTIC-BINARY	Diagnoses - main ICD10		100091	Health-related outcomes	2000	Hospital in-patient	2002	Diagnoses	2022	Health-related outcomes > Hospital in-patient > Diagnoses > Summary Information (diagnoses)
25238	CONTINUOUS	3542	-0.0593052	-0.120514	0.00190325	0.0576388	ORDERED-LOGISTIC	Mean L1 in fornix cres+stria terminalis on FA skeleton (right)		100000	UK Biobank Assessment Centre	100003	Imaging	100	Brain MRI	134	UK Biobank Assessment Centre > Imaging > Brain MRI > Diffusion brain MRI > dMRI skeleton
20003#1140884560	CAT-MUL	111624/22(111646)	-0.504616	-1.06375	-0.0206229	0.0576392	LOGISTIC-BINARY	Treatment/medication code		100000	UK Biobank Assessment Centre	100071	Verbal interview	100075	Medications	100075	UK Biobank Assessment Centre > Verbal interview > Medications
41202#M722	CAT-MUL	111611/45(111656)	-0.32609	-0.680067	-0.00544226	0.0576801	LOGISTIC-BINARY	Diagnoses - main ICD10		100091	Health-related outcomes	2000	Hospital in-patient	2002	Diagnoses	2022	Health-related outcomes > Hospital in-patient > Diagnoses > Summary Information (diagnoses)
41202#M313	CAT-MUL	111642/14(111656)	0.434038	-0.0371375	0.867663	0.0576805	LOGISTIC-BINARY	Diagnoses - main ICD10		100091	Health-related outcomes	2000	Hospital in-patient	2002	Diagnoses	2022	Health-related outcomes > Hospital in-patient > Diagnoses > Summary Information (diagnoses)
102980	CAT-SIN	16285	-0.129153	-0.26252	0.00421462	0.0577057	ORDERED-LOGISTIC	Other egg intake		100089	Online follow-up	100090	Diet by 24-hour recall	100107	Milk/eggs/cheese yesterday	100107	Online follow-up > Diet by 24-hour recall > Milk/eggs/cheese yesterday
25149	CONTINUOUS	3542	0.0594119	-0.00192843	0.120752	0.0577274	ORDERED-LOGISTIC	Mean MD in uncinate fasciculus on FA skeleton (left)		100000	UK Biobank Assessment Centre	100003	Imaging	100	Brain MRI	134	UK Biobank Assessment Centre > Imaging > Brain MRI > Diffusion brain MRI > dMRI skeleton
41202#M5449	CAT-MUL	111634/22(111656)	0.353251	-0.0282103	0.705902	0.0577479	LOGISTIC-BINARY	Diagnoses - main ICD10		100091	Health-related outcomes	2000	Hospital in-patient	2002	Diagnoses	2022	Health-related outcomes > Hospital in-patient > Diagnoses > Summary Information (diagnoses)
41246#1160	CAT-MUL	104395/2902(107297)	0.0353265	-0.00136086	0.071669	0.0579234	LOGISTIC-BINARY	Treatment speciality of consultant (recoded)		100091	Health-related outcomes	2000	Hospital in-patient	2001	Admission and discharge	2021	Health-related outcomes > Hospital in-patient > Admission and discharge > Summary Information (admission and discharge)
41230#5QE	CAT-MUL	109885/1771(111656)	-0.0464453	-0.0947854	0.00124625	0.0579572	LOGISTIC-BINARY	PCT where patients GP was registered		100091	Health-related outcomes	2000	Hospital in-patient	2001	Admission and discharge	2021	Health-related outcomes > Hospital in-patient > Admission and discharge > Summary Information (admission and discharge)
41204#K700	CAT-MUL	111629/27(111656)	-0.443432	-0.931582	-0.0134925	0.0580138	LOGISTIC-BINARY	Diagnoses - secondary ICD10		100091	Health-related outcomes	2000	Hospital in-patient	2002	Diagnoses	2022	Health-related outcomes > Hospital in-patient > Diagnoses > Summary Information (diagnoses)
40006#C719	CAT-MUL	111640/16(111656)	0.404617	-0.0349101	0.808929	0.0580241	LOGISTIC-BINARY	Type of cancer: ICD10		100091	Health-related outcomes	100092	Cancer register	100092	Cancer register	100092	Health-related outcomes > Cancer register
41200#T463	CAT-MUL	111630/26(111656)	-0.452873	-0.953487	-0.0143121	0.0583008	LOGISTIC-BINARY	Operative procedures - main OPCS		100091	Health-related outcomes	2000	Hospital in-patient	2005	Operations	2025	Health-related outcomes > Hospital in-patient > Operations > Summary Information (operations)
41204#H029	CAT-MUL	111646/10(111656)	0.506796	-0.0478742	1.01514	0.0583182	LOGISTIC-BINARY	Diagnoses - secondary ICD10		100091	Health-related outcomes	2000	Hospital in-patient	2002	Diagnoses	2022	Health-related outcomes > Hospital in-patient > Diagnoses > Summary Information (diagnoses)
100150	CAT-SIN	16287	0.0259958	-0.000941359	0.0529329	0.0585747	ORDERED-LOGISTIC	Drinking water intake		100089	Online follow-up	100090	Diet by 24-hour recall	100104	Hot/cold beverages yesterday	100104	Online follow-up > Diet by 24-hour recall > Hot/cold beverages yesterday
25762	CONTINUOUS	3488	-0.0320653	-0.0653366	0.00120593	0.058897	LINEAR	90th percentile of z-statistic (in group-defined mask) for shapes activation		100000	UK Biobank Assessment Centre	100003	Imaging	100	Brain MRI	106	UK Biobank Assessment Centre > Imaging > Brain MRI > Task functional brain MRI
41202#Z411	CAT-MUL	111450/206(111656)	-0.140043	-0.288625	0.00225483	0.0589745	LOGISTIC-BINARY	Diagnoses - main ICD10		100091	Health-related outcomes	2000	Hospital in-patient	2002	Diagnoses	2022	Health-related outcomes > Hospital in-patient > Diagnoses > Summary Information (diagnoses)
20003#1140868226	CAT-MUL	105491/6155(111646)	0.024664	-0.00102915	0.0501977	0.0591104	LOGISTIC-BINARY	Treatment/medication code		100000	UK Biobank Assessment Centre	100071	Verbal interview	100075	Medications	100075	UK Biobank Assessment Centre > Verbal interview > Medications
41202#I212	CAT-MUL	111633/23(111656)	0.344321	-0.0291261	0.690493	0.0592259	LOGISTIC-BINARY	Diagnoses - main ICD10		100091	Health-related outcomes	2000	Hospital in-patient	2002	Diagnoses	2022	Health-related outcomes > Hospital in-patient > Diagnoses > Summary Information (diagnoses)
41202#O665	CAT-MUL	111631/25(111656)	0.331427	-0.028438	0.664701	0.059504	LOGISTIC-BINARY	Diagnoses - main ICD10		100091	Health-related outcomes	2000	Hospital in-patient	2002	Diagnoses	2022	Health-related outcomes > Hospital in-patient > Diagnoses > Summary Information (diagnoses)
41210#Y949	CAT-MUL	111641/15(111656)	0.413933	-0.0386198	0.830403	0.0595595	LOGISTIC-BINARY	Operative procedures - secondary OPCS		100091	Health-related outcomes	2000	Hospital in-patient	2005	Operations	2025	Health-related outcomes > Hospital in-patient > Operations > Summary Information (operations)
41204#D069	CAT-MUL	111636/20(111656)	0.365494	-0.0333021	0.732483	0.059616	LOGISTIC-BINARY	Diagnoses - secondary ICD10		100091	Health-related outcomes	2000	Hospital in-patient	2002	Diagnoses	2022	Health-related outcomes > Hospital in-patient > Diagnoses > Summary Information (diagnoses)
20426	CAT-SIN	4859/8311(13170)	0.0345213	-0.00135133	0.0705115	0.0596724	LOGISTIC-BINARY	Restless during period of worst anxiety		100089	Online follow-up	136	Mental health	140	Anxiety	140	Online follow-up > Mental health > Anxiety
41200#U113	CAT-MUL	111639/17(111656)	-0.591966	-1.25799	-0.0256619	0.0597439	LOGISTIC-BINARY	Operative procedures - main OPCS		100091	Health-related outcomes	2000	Hospital in-patient	2005	Operations	2025	Health-related outcomes > Hospital in-patient > Operations > Summary Information (operations)
25576	CONTINUOUS	2361/1181(3542)	0.0681083	-0.00298366	0.138939	0.0598625	LOGISTIC-BINARY	Weighted-mean L1 in tract parahippocampal part of cingulum (right)		100000	UK Biobank Assessment Centre	100003	Imaging	100	Brain MRI	135	UK Biobank Assessment Centre > Imaging > Brain MRI > Diffusion brain MRI > dMRI weighted means
41202#N19	CAT-MUL	111613/43(111656)	0.258216	-0.0202806	0.519346	0.0598864	LOGISTIC-BINARY	Diagnoses - main ICD10		100091	Health-related outcomes	2000	Hospital in-patient	2002	Diagnoses	2022	Health-related outcomes > Hospital in-patient > Diagnoses > Summary Information (diagnoses)
23283	CONTINUOUS	1310	-0.0455057	-0.0929225	0.001911	0.0599606	LINEAR	Total mass	YES	100000	UK Biobank Assessment Centre	100003	Imaging	103	DXA assessment	124	UK Biobank Assessment Centre > Imaging > DXA assessment > Body composition by DXA
20003#1140871542	CAT-MUL	111345/301(111646)	-0.114195	-0.235389	0.00281861	0.0601135	LOGISTIC-BINARY	Treatment/medication code		100000	UK Biobank Assessment Centre	100071	Verbal interview	100075	Medications	100075	UK Biobank Assessment Centre > Verbal interview > Medications
41210#X675	CAT-MUL	111645/11(111656)	0.476971	-0.0487452	0.958598	0.0601222	LOGISTIC-BINARY	Operative procedures - secondary OPCS		100091	Health-related outcomes	2000	Hospital in-patient	2005	Operations	2025	Health-related outcomes > Hospital in-patient > Operations > Summary Information (operations)
41204#M2339	CAT-MUL	111643/13(111656)	0.442574	-0.0439791	0.888196	0.0601435	LOGISTIC-BINARY	Diagnoses - secondary ICD10		100091	Health-related outcomes	2000	Hospital in-patient	2002	Diagnoses	2022	Health-related outcomes > Hospital in-patient > Diagnoses > Summary Information (diagnoses)
41202#R309	CAT-MUL	111640/16(111656)	-0.609206	-1.29709	-0.0268049	0.0601533	LOGISTIC-BINARY	Diagnoses - main ICD10		100091	Health-related outcomes	2000	Hospital in-patient	2002	Diagnoses	2022	Health-related outcomes > Hospital in-patient > Diagnoses > Summary Information (diagnoses)
41210#T202	CAT-MUL	111632/24(111656)	-0.474041	-1.00282	-0.0127455	0.0601617	LOGISTIC-BINARY	Operative procedures - secondary OPCS		100091	Health-related outcomes	2000	Hospital in-patient	2005	Operations	2025	Health-related outcomes > Hospital in-patient > Operations > Summary Information (operations)
5159	CONTINUOUS	21135	-0.0128993	-0.0263518	0.000553312	0.0601958	LINEAR	3mm asymmetry index (right)		100000	UK Biobank Assessment Centre	100006	Physical measures	100013	Eye measures	100014	UK Biobank Assessment Centre > Physical measures > Eye measures > Autorefraction
41230#5CQ	CAT-MUL	111634/22(111656)	-0.499862	-1.0591	-0.0150982	0.0602914	LOGISTIC-BINARY	PCT where patients GP was registered		100091	Health-related outcomes	2000	Hospital in-patient	2001	Admission and discharge	2021	Health-related outcomes > Hospital in-patient > Admission and discharge > Summary Information (admission and discharge)
23295	CONTINUOUS	1310	-0.0459868	-0.0939672	0.00199354	0.0602933	LINEAR	Femur troch BMD (bone mineral density) (left)		100000	UK Biobank Assessment Centre	100003	Imaging	103	DXA assessment	125	UK Biobank Assessment Centre > Imaging > DXA assessment > Bone size, mineral and density by DXA
41210#T879	CAT-MUL	111641/15(111656)	0.415989	-0.0405555	0.835198	0.0603015	LOGISTIC-BINARY	Operative procedures - secondary OPCS		100091	Health-related outcomes	2000	Hospital in-patient	2005	Operations	2025	Health-related outcomes > Hospital in-patient > Operations > Summary Information (operations)
20110#11	CAT-MUL	102692/1108(103800)	0.0554669	-0.00286655	0.112895	0.0603096	LOGISTIC-BINARY	Illnesses of mother		100000	UK Biobank Assessment Centre	100025	Touchscreen	100034	Family history	100034	UK Biobank Assessment Centre > Touchscreen > Family history
41200#M654	CAT-MUL	111642/14(111656)	0.431269	-0.0428368	0.866079	0.0604365	LOGISTIC-BINARY	Operative procedures - main OPCS		100091	Health-related outcomes	2000	Hospital in-patient	2005	Operations	2025	Health-related outcomes > Hospital in-patient > Operations > Summary Information (operations)
100740	CAT-SIN	16268	-0.169302	-0.34607	0.00746495	0.0605047	ORDERED-LOGISTIC	Other alcohol intake		100089	Online follow-up	100090	Diet by 24-hour recall	100100	Alcoholic beverages yesterday	100100	Online follow-up > Diet by 24-hour recall > Alcoholic beverages yesterday
23282	INTEGER	1310	-0.0457546	-0.093549	0.00203978	0.060596	LINEAR	Total tissue mass	YES	100000	UK Biobank Assessment Centre	100003	Imaging	103	DXA assessment	124	UK Biobank Assessment Centre > Imaging > DXA assessment > Body composition by DXA
20003#1141164828	CAT-MUL	111418/228(111646)	-0.131562	-0.271943	0.00319999	0.060725	LOGISTIC-BINARY	Treatment/medication code		100000	UK Biobank Assessment Centre	100071	Verbal interview	100075	Medications	100075	UK Biobank Assessment Centre > Verbal interview > Medications
41200#T209	CAT-MUL	111484/172(111656)	0.13559	-0.00893456	0.274848	0.0608736	LOGISTIC-BINARY	Operative procedures - main OPCS		100091	Health-related outcomes	2000	Hospital in-patient	2005	Operations	2025	Health-related outcomes > Hospital in-patient > Operations > Summary Information (operations)
41200#B145	CAT-MUL	111642/14(111656)	-0.667143	-1.42404	-0.0316604	0.0609703	LOGISTIC-BINARY	Operative procedures - main OPCS		100091	Health-related outcomes	2000	Hospital in-patient	2005	Operations	2025	Health-related outcomes > Hospital in-patient > Operations > Summary Information (operations)
41204#D235	CAT-MUL	111621/35(111656)	-0.373198	-0.786428	-0.00418195	0.0609802	LOGISTIC-BINARY	Diagnoses - secondary ICD10		100091	Health-related outcomes	2000	Hospital in-patient	2002	Diagnoses	2022	Health-related outcomes > Hospital in-patient > Diagnoses > Summary Information (diagnoses)
41204#I672	CAT-MUL	111642/14(111656)	0.426521	-0.0438027	0.857075	0.0609811	LOGISTIC-BINARY	Diagnoses - secondary ICD10		100091	Health-related outcomes	2000	Hospital in-patient	2002	Diagnoses	2022	Health-related outcomes > Hospital in-patient > Diagnoses > Summary Information (diagnoses)
41202#H720	CAT-MUL	111611/45(111656)	-0.32291	-0.678003	-0.00118607	0.0610054	LOGISTIC-BINARY	Diagnoses - main ICD10		100091	Health-related outcomes	2000	Hospital in-patient	2002	Diagnoses	2022	Health-related outcomes > Hospital in-patient > Diagnoses > Summary Information (diagnoses)
41210#B331	CAT-MUL	111625/31(111656)	-0.401136	-0.84724	-0.00615211	0.0610156	LOGISTIC-BINARY	Operative procedures - secondary OPCS		100091	Health-related outcomes	2000	Hospital in-patient	2005	Operations	2025	Health-related outcomes > Hospital in-patient > Operations > Summary Information (operations)
41200#V544	CAT-MUL	110720/936(111656)	-0.0632002	-0.129978	0.00231552	0.0610477	LOGISTIC-BINARY	Operative procedures - main OPCS		100091	Health-related outcomes	2000	Hospital in-patient	2005	Operations	2025	Health-related outcomes > Hospital in-patient > Operations > Summary Information (operations)
41200#W303	CAT-MUL	111585/71(111656)	-0.24765	-0.51713	0.00199473	0.0611198	LOGISTIC-BINARY	Operative procedures - main OPCS		100091	Health-related outcomes	2000	Hospital in-patient	2005	Operations	2025	Health-related outcomes > Hospital in-patient > Operations > Summary Information (operations)
41229#5PQ	CAT-MUL	111635/21(111656)	0.356304	-0.034333	0.716542	0.0612106	LOGISTIC-BINARY	PCT responsible for patient data		100091	Health-related outcomes	2000	Hospital in-patient	2001	Admission and discharge	2021	Health-related outcomes > Hospital in-patient > Admission and discharge > Summary Information (admission and discharge)
41230#5PQ	CAT-MUL	111635/21(111656)	0.356304	-0.034333	0.716542	0.0612106	LOGISTIC-BINARY	PCT where patients GP was registered		100091	Health-related outcomes	2000	Hospital in-patient	2001	Admission and discharge	2021	Health-related outcomes > Hospital in-patient > Admission and discharge > Summary Information (admission and discharge)
1239	CAT-SIN	111603	-0.0169856	-0.0347717	0.00080052	0.0612391	ORDERED-LOGISTIC	Current tobacco smoking		100000	UK Biobank Assessment Centre	100025	Touchscreen	100050	Lifestyle and environment	100058	UK Biobank Assessment Centre > Touchscreen > Lifestyle and environment > Smoking
41204#S2720	CAT-MUL	111643/13(111656)	-0.699957	-1.49296	-0.0331591	0.0612584	LOGISTIC-BINARY	Diagnoses - secondary ICD10		100091	Health-related outcomes	2000	Hospital in-patient	2002	Diagnoses	2022	Health-related outcomes > Hospital in-patient > Diagnoses > Summary Information (diagnoses)
41210#C171	CAT-MUL	111645/11(111656)	-0.786213	-1.67591	-0.0432522	0.0612724	LOGISTIC-BINARY	Operative procedures - secondary OPCS		100091	Health-related outcomes	2000	Hospital in-patient	2005	Operations	2025	Health-related outcomes > Hospital in-patient > Operations > Summary Information (operations)
20004#1096	CAT-MUL	111577/69(111646)	0.207832	-0.0162269	0.420009	0.0612962	LOGISTIC-BINARY	Operation code		100000	UK Biobank Assessment Centre	100071	Verbal interview	100076	Operations	100076	UK Biobank Assessment Centre > Verbal interview > Operations
41204#Z809	CAT-MUL	111610/46(111656)	-0.317911	-0.667993	-0.000427441	0.0614687	LOGISTIC-BINARY	Diagnoses - secondary ICD10		100091	Health-related outcomes	2000	Hospital in-patient	2002	Diagnoses	2022	Health-related outcomes > Hospital in-patient > Diagnoses > Summary Information (diagnoses)
41210#Z246	CAT-MUL	111504/152(111656)	0.143214	-0.0100044	0.290477	0.0614776	LOGISTIC-BINARY	Operative procedures - secondary OPCS		100091	Health-related outcomes	2000	Hospital in-patient	2005	Operations	2025	Health-related outcomes > Hospital in-patient > Operations > Summary Information (operations)
41203#6319	CAT-MUL	111598/58(111656)	0.225446	-0.018336	0.455537	0.0615629	LOGISTIC-BINARY	Diagnoses - main ICD9		100091	Health-related outcomes	2000	Hospital in-patient	2002	Diagnoses	2022	Health-related outcomes > Hospital in-patient > Diagnoses > Summary Information (diagnoses)
20415	CAT-SIN	577/516(1093)	-0.114784	-0.235928	0.00528979	0.0619081	LOGISTIC-BINARY	Ongoing addiction to alcohol		100089	Online follow-up	136	Mental health	141	Addictions	141	Online follow-up > Mental health > Addictions
20003#1141179846	CAT-MUL	111629/17(111646)	-0.587263	-1.25155	-0.0197895	0.0619808	LOGISTIC-BINARY	Treatment/medication code		100000	UK Biobank Assessment Centre	100071	Verbal interview	100075	Medications	100075	UK Biobank Assessment Centre > Verbal interview > Medications
20003#1141179846	CAT-MUL	111629/17(111646)	-0.587263	-1.25155	-0.0197895	0.0619808	LOGISTIC-BINARY	Treatment/medication code		100000	UK Biobank Assessment Centre	100071	Verbal interview	100075	Medications	100075	UK Biobank Assessment Centre > Verbal interview > Medications
41231#1	CAT-MUL	42624/69032(111656)	-0.0116893	-0.0239618	0.000591905	0.0620144	LOGISTIC-BINARY	Hospital episode type		100091	Health-related outcomes	2000	Hospital in-patient	2001	Admission and discharge	2021	Health-related outcomes > Hospital in-patient > Admission and discharge > Summary Information (admission and discharge)
41202#M7987	CAT-MUL	111631/25(111656)	-0.458497	-0.973563	-0.00888664	0.0620179	LOGISTIC-BINARY	Diagnoses - main ICD10		100091	Health-related outcomes	2000	Hospital in-patient	2002	Diagnoses	2022	Health-related outcomes > Hospital in-patient > Diagnoses > Summary Information (diagnoses)
41210#T122	CAT-MUL	111624/32(111656)	0.294669	-0.0272785	0.594524	0.0621087	LOGISTIC-BINARY	Operative procedures - secondary OPCS		100091	Health-related outcomes	2000	Hospital in-patient	2005	Operations	2025	Health-related outcomes > Hospital in-patient > Operations > Summary Information (operations)
41201#W100	CAT-MUL	111429/227(111656)	0.117832	-0.00813982	0.239696	0.0622003	LOGISTIC-BINARY	External causes		100091	Health-related outcomes	2000	Hospital in-patient	2002	Diagnoses	2022	Health-related outcomes > Hospital in-patient > Diagnoses > Summary Information (diagnoses)
41200#V259	CAT-MUL	111600/56(111656)	0.227177	-0.0192978	0.459526	0.0622659	LOGISTIC-BINARY	Operative procedures - main OPCS		100091	Health-related outcomes	2000	Hospital in-patient	2005	Operations	2025	Health-related outcomes > Hospital in-patient > Operations > Summary Information (operations)
41200#U217	CAT-MUL	111646/10(111656)	0.495873	-0.056296	1.00025	0.0624286	LOGISTIC-BINARY	Operative procedures - main OPCS		100091	Health-related outcomes	2000	Hospital in-patient	2005	Operations	2025	Health-related outcomes > Hospital in-patient > Operations > Summary Information (operations)
20004#1369	CAT-MUL	109205/2441(111646)	0.0378446	-0.00217306	0.0774512	0.0624302	LOGISTIC-BINARY	Operation code		100000	UK Biobank Assessment Centre	100071	Verbal interview	100076	Operations	100076	UK Biobank Assessment Centre > Verbal interview > Operations
41203#9779	CAT-MUL	111642/14(111656)	0.422732	-0.0464301	0.85213	0.0624502	LOGISTIC-BINARY	Diagnoses - main ICD9		100091	Health-related outcomes	2000	Hospital in-patient	2002	Diagnoses	2022	Health-related outcomes > Hospital in-patient > Diagnoses > Summary Information (diagnoses)
20110#2	CAT-MUL	95156/8993(104149)	0.0204904	-0.00112614	0.0420017	0.0625407	LOGISTIC-BINARY	Illnesses of mother		100000	UK Biobank Assessment Centre	100025	Touchscreen	100034	Family history	100034	UK Biobank Assessment Centre > Touchscreen > Family history
41200#W331	CAT-MUL	111640/16(111656)	-0.606728	-1.29587	-0.0204566	0.0626555	LOGISTIC-BINARY	Operative procedures - main OPCS		100091	Health-related outcomes	2000	Hospital in-patient	2005	Operations	2025	Health-related outcomes > Hospital in-patient > Operations > Summary Information (operations)
41202#I844	CAT-MUL	111589/67(111656)	0.208659	-0.0175727	0.422745	0.0626786	LOGISTIC-BINARY	Diagnoses - main ICD10		100091	Health-related outcomes	2000	Hospital in-patient	2002	Diagnoses	2022	Health-related outcomes > Hospital in-patient > Diagnoses > Summary Information (diagnoses)
22652	INTEGER	690	-0.134286	-0.275459	0.00688823	0.0627041	ORDERED-LOGISTIC	Usual length of each night shift during night shift periods		100089	Online follow-up	123	Work environment	130	Employment history	130	Online follow-up > Work environment > Employment history
20003#1141192916	CAT-MUL	111506/140(111646)	0.148272	-0.0112661	0.301393	0.0627641	LOGISTIC-BINARY	Treatment/medication code		100000	UK Biobank Assessment Centre	100071	Verbal interview	100075	Medications	100075	UK Biobank Assessment Centre > Verbal interview > Medications
40013#630	CAT-MUL	111636/20(111656)	0.361606	-0.0373471	0.729486	0.0627665	LOGISTIC-BINARY	Type of cancer: ICD9		100091	Health-related outcomes	100092	Cancer register	100092	Cancer register	100092	Health-related outcomes > Cancer register
41200#S048	CAT-MUL	111640/16(111656)	-0.601619	-1.28792	-0.0208006	0.0627734	LOGISTIC-BINARY	Operative procedures - main OPCS		100091	Health-related outcomes	2000	Hospital in-patient	2005	Operations	2025	Health-related outcomes > Hospital in-patient > Operations > Summary Information (operations)
6141#8	CAT-MUL	108834/2381(111215)	0.0379991	-0.0022517	0.0778201	0.0628205	LOGISTIC-BINARY	How are people in household related to participant		100000	UK Biobank Assessment Centre	100025	Touchscreen	100062	Sociodemographics	100066	UK Biobank Assessment Centre > Touchscreen > Sociodemographics > Household
41204#K052	CAT-MUL	111645/11(111656)	-0.772027	-1.65285	-0.0371654	0.0630283	LOGISTIC-BINARY	Diagnoses - secondary ICD10		100091	Health-related outcomes	2000	Hospital in-patient	2002	Diagnoses	2022	Health-related outcomes > Hospital in-patient > Diagnoses > Summary Information (diagnoses)
23290	CONTINUOUS	1302	-0.0501442	-0.103017	0.00272884	0.0630346	LINEAR	Femur shaft BMD (bone mineral density) (left)		100000	UK Biobank Assessment Centre	100003	Imaging	103	DXA assessment	125	UK Biobank Assessment Centre > Imaging > DXA assessment > Bone size, mineral and density by DXA
41204#Z823	CAT-MUL	111542/114(111656)	0.163334	-0.0129355	0.33191	0.0630393	LOGISTIC-BINARY	Diagnoses - secondary ICD10		100091	Health-related outcomes	2000	Hospital in-patient	2002	Diagnoses	2022	Health-related outcomes > Hospital in-patient > Diagnoses > Summary Information (diagnoses)
20002#1135	CAT-MUL	111428/218(111646)	0.11984	-0.00875714	0.244161	0.0630891	LOGISTIC-BINARY	Non-cancer illness code, self-reported		100000	UK Biobank Assessment Centre	100071	Verbal interview	100074	Medical conditions	100074	UK Biobank Assessment Centre > Verbal interview > Medical conditions
20003#1140916790	CAT-MUL	111488/158(111646)	0.139386	-0.0106484	0.283698	0.0631785	LOGISTIC-BINARY	Treatment/medication code		100000	UK Biobank Assessment Centre	100071	Verbal interview	100075	Medications	100075	UK Biobank Assessment Centre > Verbal interview > Medications
41202#C210	CAT-MUL	111644/12(111656)	0.453513	-0.0516122	0.916167	0.0633032	LOGISTIC-BINARY	Diagnoses - main ICD10		100091	Health-related outcomes	2000	Hospital in-patient	2002	Diagnoses	2022	Health-related outcomes > Hospital in-patient > Diagnoses > Summary Information (diagnoses)
41200#F053	CAT-MUL	111613/43(111656)	-0.327927	-0.692189	0.00138566	0.0633475	LOGISTIC-BINARY	Operative procedures - main OPCS		100091	Health-related outcomes	2000	Hospital in-patient	2005	Operations	2025	Health-related outcomes > Hospital in-patient > Operations > Summary Information (operations)
41210#Y034	CAT-MUL	111627/29(111656)	-0.416005	-0.883713	-0.00348641	0.0634034	LOGISTIC-BINARY	Operative procedures - secondary OPCS		100091	Health-related outcomes	2000	Hospital in-patient	2005	Operations	2025	Health-related outcomes > Hospital in-patient > Operations > Summary Information (operations)
2080	CAT-SIN	109129	-0.0106473	-0.0218892	0.000594638	0.0634097	ORDERED-LOGISTIC	Frequency of tiredness / lethargy in last 2 weeks		100000	UK Biobank Assessment Centre	100025	Touchscreen	100059	Psychosocial factors	100060	UK Biobank Assessment Centre > Touchscreen > Psychosocial factors > Mental health
41200#H073	CAT-MUL	111603/53(111656)	0.232458	-0.0210994	0.471094	0.0634335	LOGISTIC-BINARY	Operative procedures - main OPCS		100091	Health-related outcomes	2000	Hospital in-patient	2005	Operations	2025	Health-related outcomes > Hospital in-patient > Operations > Summary Information (operations)
41204#I361	CAT-MUL	111645/11(111656)	0.47134	-0.0542595	0.953218	0.0634338	LOGISTIC-BINARY	Diagnoses - secondary ICD10		100091	Health-related outcomes	2000	Hospital in-patient	2002	Diagnoses	2022	Health-related outcomes > Hospital in-patient > Diagnoses > Summary Information (diagnoses)
102470	CAT-SIN	16283	0.122612	-0.0069625	0.252186	0.0636597	ORDERED-LOGISTIC	Savoury biscuits intake		100089	Online follow-up	100090	Diet by 24-hour recall	100109	Soup/snacks/pastries yesterday	100109	Online follow-up > Diet by 24-hour recall > Soup/snacks/pastries yesterday
41203#7870	CAT-MUL	111641/15(111656)	-0.638933	-1.37334	-0.0238899	0.0637344	LOGISTIC-BINARY	Diagnoses - main ICD9		100091	Health-related outcomes	2000	Hospital in-patient	2002	Diagnoses	2022	Health-related outcomes > Hospital in-patient > Diagnoses > Summary Information (diagnoses)
100002	CONTINUOUS	16292	-0.0139865	-0.028777	0.000803937	0.0638191	LINEAR	Energy		100089	Online follow-up	100090	Diet by 24-hour recall	100098	Estimated nutrients yesterday	100098	Online follow-up > Diet by 24-hour recall > Estimated nutrients yesterday
40006#C712	CAT-MUL	111629/27(111656)	0.315418	-0.0326724	0.637841	0.063853	LOGISTIC-BINARY	Type of cancer: ICD10		100091	Health-related outcomes	100092	Cancer register	100092	Cancer register	100092	Health-related outcomes > Cancer register
41210#B321	CAT-MUL	111646/10(111656)	0.495011	-0.0587062	1.00236	0.0638812	LOGISTIC-BINARY	Operative procedures - secondary OPCS		100091	Health-related outcomes	2000	Hospital in-patient	2005	Operations	2025	Health-related outcomes > Hospital in-patient > Operations > Summary Information (operations)
41204#I671	CAT-MUL	111626/30(111656)	0.302192	-0.0306743	0.611534	0.0638853	LOGISTIC-BINARY	Diagnoses - secondary ICD10		100091	Health-related outcomes	2000	Hospital in-patient	2002	Diagnoses	2022	Health-related outcomes > Hospital in-patient > Diagnoses > Summary Information (diagnoses)
40001#K709	CAT-MUL	111642/14(111656)	-0.660272	-1.41669	-0.0237394	0.0639506	LOGISTIC-BINARY	Underlying (primary) cause of death: ICD10		100091	Health-related outcomes	100093	Death register	100093	Death register	100093	Health-related outcomes > Death register
3849	INTEGER	20986	-0.0248592	-0.0511599	0.0014415	0.0639573	ORDERED-LOGISTIC	Number of pregnancy terminations		100000	UK Biobank Assessment Centre	100025	Touchscreen	100068	Sex-specific factors	100069	UK Biobank Assessment Centre > Touchscreen > Sex-specific factors > Female-specific factors
41210#F095	CAT-MUL	111622/34(111656)	-0.375668	-0.796746	-0.000215529	0.0639862	LOGISTIC-BINARY	Operative procedures - secondary OPCS		100091	Health-related outcomes	2000	Hospital in-patient	2005	Operations	2025	Health-related outcomes > Hospital in-patient > Operations > Summary Information (operations)
41202#N858	CAT-MUL	111530/126(111656)	-0.17839	-0.372703	0.00525441	0.064045	LOGISTIC-BINARY	Diagnoses - main ICD10		100091	Health-related outcomes	2000	Hospital in-patient	2002	Diagnoses	2022	Health-related outcomes > Hospital in-patient > Diagnoses > Summary Information (diagnoses)
40006#D320	CAT-MUL	111599/57(111656)	-0.277367	-0.584323	0.00399567	0.0641649	LOGISTIC-BINARY	Type of cancer: ICD10		100091	Health-related outcomes	100092	Cancer register	100092	Cancer register	100092	Health-related outcomes > Cancer register
41204#M674	CAT-MUL	111599/57(111656)	-0.276978	-0.583492	0.00409913	0.0642009	LOGISTIC-BINARY	Diagnoses - secondary ICD10		100091	Health-related outcomes	2000	Hospital in-patient	2002	Diagnoses	2022	Health-related outcomes > Hospital in-patient > Diagnoses > Summary Information (diagnoses)
41200#T941	CAT-MUL	111634/22(111656)	0.345374	-0.0375089	0.699007	0.0643646	LOGISTIC-BINARY	Operative procedures - main OPCS		100091	Health-related outcomes	2000	Hospital in-patient	2005	Operations	2025	Health-related outcomes > Hospital in-patient > Operations > Summary Information (operations)
20091#4	CAT-MUL	14894/1393(16287)	0.050976	-0.00337673	0.104682	0.0643901	LOGISTIC-BINARY	Type of sliced bread eaten		100089	Online follow-up	100090	Diet by 24-hour recall	100101	Bread/pasta/rice yesterday	100101	Online follow-up > Diet by 24-hour recall > Bread/pasta/rice yesterday
40006#D034	CAT-MUL	111646/10(111656)	0.490538	-0.0596143	0.993923	0.0644658	LOGISTIC-BINARY	Type of cancer: ICD10		100091	Health-related outcomes	100092	Cancer register	100092	Cancer register	100092	Health-related outcomes > Cancer register
41200#P033	CAT-MUL	111639/17(111656)	0.387934	-0.0442844	0.784764	0.0644977	LOGISTIC-BINARY	Operative procedures - main OPCS		100091	Health-related outcomes	2000	Hospital in-patient	2005	Operations	2025	Health-related outcomes > Hospital in-patient > Operations > Summary Information (operations)
23298	CONTINUOUS	1301	-0.0518479	-0.106831	0.00313506	0.06455	LINEAR	Femur troch BMD (bone mineral density) T-score (left)		100000	UK Biobank Assessment Centre	100003	Imaging	103	DXA assessment	125	UK Biobank Assessment Centre > Imaging > DXA assessment > Bone size, mineral and density by DXA
41210#Z966	CAT-MUL	111563/93(111656)	0.178581	-0.0157268	0.363608	0.064578	LOGISTIC-BINARY	Operative procedures - secondary OPCS		100091	Health-related outcomes	2000	Hospital in-patient	2005	Operations	2025	Health-related outcomes > Hospital in-patient > Operations > Summary Information (operations)
41200#K596	CAT-MUL	111643/13(111656)	0.43612	-0.0527405	0.882082	0.0646304	LOGISTIC-BINARY	Operative procedures - main OPCS		100091	Health-related outcomes	2000	Hospital in-patient	2005	Operations	2025	Health-related outcomes > Hospital in-patient > Operations > Summary Information (operations)
41204#H740	CAT-MUL	111643/13(111656)	0.434796	-0.0516049	0.880467	0.0647379	LOGISTIC-BINARY	Diagnoses - secondary ICD10		100091	Health-related outcomes	2000	Hospital in-patient	2002	Diagnoses	2022	Health-related outcomes > Hospital in-patient > Diagnoses > Summary Information (diagnoses)
20004#1504	CAT-MUL	110279/1367(111646)	-0.0513736	-0.106331	0.00273485	0.0648036	LOGISTIC-BINARY	Operation code		100000	UK Biobank Assessment Centre	100071	Verbal interview	100076	Operations	100076	UK Biobank Assessment Centre > Verbal interview > Operations
20001#1030	CAT-MUL	111626/20(111646)	0.359285	-0.0404478	0.727376	0.0648157	LOGISTIC-BINARY	Cancer code, self-reported		100000	UK Biobank Assessment Centre	100071	Verbal interview	100074	Medical conditions	100074	UK Biobank Assessment Centre > Verbal interview > Medical conditions
41210#T625	CAT-MUL	111626/30(111656)	-0.404809	-0.861912	-0.000852437	0.0648311	LOGISTIC-BINARY	Operative procedures - secondary OPCS		100091	Health-related outcomes	2000	Hospital in-patient	2005	Operations	2025	Health-related outcomes > Hospital in-patient > Operations > Summary Information (operations)
100480	CAT-SIN	16287	0.0970112	-0.00596343	0.199986	0.0648388	ORDERED-LOGISTIC	Added milk to rooibos tea		100089	Online follow-up	100090	Diet by 24-hour recall	100104	Hot/cold beverages yesterday	100104	Online follow-up > Diet by 24-hour recall > Hot/cold beverages yesterday
41210#Z829	CAT-MUL	111449/207(111656)	-0.136035	-0.283631	0.00540041	0.0648883	LOGISTIC-BINARY	Operative procedures - secondary OPCS		100091	Health-related outcomes	2000	Hospital in-patient	2005	Operations	2025	Health-related outcomes > Hospital in-patient > Operations > Summary Information (operations)
25177	CONTINUOUS	3542	0.0309631	-0.00193845	0.0638646	0.0651035	LINEAR	Mean MO in superior corona radiata on FA skeleton (left)		100000	UK Biobank Assessment Centre	100003	Imaging	100	Brain MRI	134	UK Biobank Assessment Centre > Imaging > Brain MRI > Diffusion brain MRI > dMRI skeleton
23247	CONTINUOUS	1310	-0.0513133	-0.105858	0.00323132	0.0651818	LINEAR	Android tissue fat percentage	YES	100000	UK Biobank Assessment Centre	100003	Imaging	103	DXA assessment	124	UK Biobank Assessment Centre > Imaging > DXA assessment > Body composition by DXA
41202#N028	CAT-MUL	111643/13(111656)	0.432184	-0.0522261	0.876393	0.0652939	LOGISTIC-BINARY	Diagnoses - main ICD10		100091	Health-related outcomes	2000	Hospital in-patient	2002	Diagnoses	2022	Health-related outcomes > Hospital in-patient > Diagnoses > Summary Information (diagnoses)
41204#O351	CAT-MUL	111580/76(111656)	-0.234695	-0.493843	0.00599619	0.0653386	LOGISTIC-BINARY	Diagnoses - secondary ICD10		100091	Health-related outcomes	2000	Hospital in-patient	2002	Diagnoses	2022	Health-related outcomes > Hospital in-patient > Diagnoses > Summary Information (diagnoses)
41200#M473	CAT-MUL	111397/259(111656)	-0.120718	-0.251638	0.00534772	0.0654395	LOGISTIC-BINARY	Operative procedures - main OPCS		100091	Health-related outcomes	2000	Hospital in-patient	2005	Operations	2025	Health-related outcomes > Hospital in-patient > Operations > Summary Information (operations)
102040	CAT-SIN	16278	-0.115363	-0.238113	0.00738601	0.065484	ORDERED-LOGISTIC	Indian snacks intake		100089	Online follow-up	100090	Diet by 24-hour recall	100109	Soup/snacks/pastries yesterday	100109	Online follow-up > Diet by 24-hour recall > Soup/snacks/pastries yesterday
1528	INTEGER	104202	0.0105521	-0.000679131	0.0217833	0.0655538	ORDERED-LOGISTIC	Water intake		100000	UK Biobank Assessment Centre	100025	Touchscreen	100050	Lifestyle and environment	100052	UK Biobank Assessment Centre > Touchscreen > Lifestyle and environment > Diet
23212	CONTINUOUS	1303	-0.0484474	-0.10003	0.00313555	0.0656236	LINEAR	Femur total BMD (bone mineral density) (right)		100000	UK Biobank Assessment Centre	100003	Imaging	103	DXA assessment	125	UK Biobank Assessment Centre > Imaging > DXA assessment > Bone size, mineral and density by DXA
20002#1065	CAT-MUL	95809/15837(111646)	0.0158903	-0.00105588	0.0327819	0.0656297	LOGISTIC-BINARY	Non-cancer illness code, self-reported		100000	UK Biobank Assessment Centre	100071	Verbal interview	100074	Medical conditions	100074	UK Biobank Assessment Centre > Verbal interview > Medical conditions
41204#Z635	CAT-MUL	111638/18(111656)	0.377354	-0.0444213	0.76502	0.0656424	LOGISTIC-BINARY	Diagnoses - secondary ICD10		100091	Health-related outcomes	2000	Hospital in-patient	2002	Diagnoses	2022	Health-related outcomes > Hospital in-patient > Diagnoses > Summary Information (diagnoses)
20532	CAT-SIN	3535/17639(21174)	-0.0340363	-0.0701772	0.0023272	0.0657243	LOGISTIC-BINARY	Did your sleep change?		100089	Online follow-up	136	Mental health	138	Depression	138	Online follow-up > Mental health > Depression
25905	CONTINUOUS	3986	0.0288593	-0.00188644	0.0596051	0.0658033	LINEAR	Volume of grey matter in Crus II Cerebellum (right)		100000	UK Biobank Assessment Centre	100003	Imaging	100	Brain MRI	110	UK Biobank Assessment Centre > Imaging > Brain MRI > T1 structural brain MRI
25155	CONTINUOUS	3542	-0.0312278	-0.0645184	0.00206277	0.0659771	LINEAR	Mean MO in body of corpus callosum on FA skeleton		100000	UK Biobank Assessment Centre	100003	Imaging	100	Brain MRI	134	UK Biobank Assessment Centre > Imaging > Brain MRI > Diffusion brain MRI > dMRI skeleton
41204#K623	CAT-MUL	111593/63(111656)	0.212159	-0.0210492	0.432492	0.0660842	LOGISTIC-BINARY	Diagnoses - secondary ICD10		100091	Health-related outcomes	2000	Hospital in-patient	2002	Diagnoses	2022	Health-related outcomes > Hospital in-patient > Diagnoses > Summary Information (diagnoses)
41200#C292	CAT-MUL	111572/84(111656)	0.185489	-0.0177058	0.378623	0.066094	LOGISTIC-BINARY	Operative procedures - main OPCS		100091	Health-related outcomes	2000	Hospital in-patient	2005	Operations	2025	Health-related outcomes > Hospital in-patient > Operations > Summary Information (operations)
41210#S021	CAT-MUL	111643/13(111656)	0.433862	-0.0541854	0.881248	0.0662377	LOGISTIC-BINARY	Operative procedures - secondary OPCS		100091	Health-related outcomes	2000	Hospital in-patient	2005	Operations	2025	Health-related outcomes > Hospital in-patient > Operations > Summary Information (operations)
100490	CAT-SIN	16287	-0.0454594	-0.0939669	0.00304814	0.0662523	ORDERED-LOGISTIC	Intake of sugar added to tea		100089	Online follow-up	100090	Diet by 24-hour recall	100104	Hot/cold beverages yesterday	100104	Online follow-up > Diet by 24-hour recall > Hot/cold beverages yesterday
41202#A410	CAT-MUL	111642/14(111656)	0.419664	-0.0523587	0.851841	0.0663125	LOGISTIC-BINARY	Diagnoses - main ICD10		100091	Health-related outcomes	2000	Hospital in-patient	2002	Diagnoses	2022	Health-related outcomes > Hospital in-patient > Diagnoses > Summary Information (diagnoses)
41204#J90	CAT-MUL	111133/523(111656)	0.0779976	-0.00622231	0.160329	0.0663217	LOGISTIC-BINARY	Diagnoses - secondary ICD10		100091	Health-related outcomes	2000	Hospital in-patient	2002	Diagnoses	2022	Health-related outcomes > Hospital in-patient > Diagnoses > Summary Information (diagnoses)
41203#71946	CAT-MUL	111601/55(111656)	0.227299	-0.0231055	0.463654	0.0665109	LOGISTIC-BINARY	Diagnoses - main ICD9		100091	Health-related outcomes	2000	Hospital in-patient	2002	Diagnoses	2022	Health-related outcomes > Hospital in-patient > Diagnoses > Summary Information (diagnoses)
12684	CONTINUOUS	4972	0.0261777	-0.00178752	0.054143	0.0665459	LINEAR	End systolic pressure index during PWA		100000	UK Biobank Assessment Centre	100003	Imaging	102	Heart MRI	128	UK Biobank Assessment Centre > Imaging > Heart MRI > Pulse wave analysis
41200#W785	CAT-MUL	111637/19(111656)	0.365779	-0.043754	0.743311	0.0665929	LOGISTIC-BINARY	Operative procedures - main OPCS		100091	Health-related outcomes	2000	Hospital in-patient	2005	Operations	2025	Health-related outcomes > Hospital in-patient > Operations > Summary Information (operations)
41202#I633	CAT-MUL	111636/20(111656)	-0.514243	-1.10474	-0.00484437	0.0667129	LOGISTIC-BINARY	Diagnoses - main ICD10		100091	Health-related outcomes	2000	Hospital in-patient	2002	Diagnoses	2022	Health-related outcomes > Hospital in-patient > Diagnoses > Summary Information (diagnoses)
20003#1140860806	CAT-MUL	109234/2412(111646)	0.0373397	-0.00278586	0.0770469	0.0667193	LOGISTIC-BINARY	Treatment/medication code		100000	UK Biobank Assessment Centre	100071	Verbal interview	100075	Medications	100075	UK Biobank Assessment Centre > Verbal interview > Medications
20002#1281	CAT-MUL	111462/184(111646)	-0.144048	-0.301651	0.00655058	0.0667542	LOGISTIC-BINARY	Non-cancer illness code, self-reported		100000	UK Biobank Assessment Centre	100071	Verbal interview	100074	Medical conditions	100074	UK Biobank Assessment Centre > Verbal interview > Medical conditions
41201#W213	CAT-MUL	111592/64(111656)	-0.256897	-0.543074	0.0070619	0.0667791	LOGISTIC-BINARY	External causes		100091	Health-related outcomes	2000	Hospital in-patient	2002	Diagnoses	2022	Health-related outcomes > Hospital in-patient > Diagnoses > Summary Information (diagnoses)
41251#5003	CAT-MUL	111230/88(111318)	0.181612	-0.0178473	0.371351	0.0669499	LOGISTIC-BINARY	Sources of admission to hospital (recoded)		100091	Health-related outcomes	2000	Hospital in-patient	2001	Admission and discharge	2021	Health-related outcomes > Hospital in-patient > Admission and discharge > Summary Information (admission and discharge)
100380	CAT-SIN	16287	0.0624793	-0.00437195	0.12933	0.0669966	ORDERED-LOGISTIC	Intake of artificial sweetener added to coffee		100089	Online follow-up	100090	Diet by 24-hour recall	100104	Hot/cold beverages yesterday	100104	Online follow-up > Diet by 24-hour recall > Hot/cold beverages yesterday
41204#Z882	CAT-MUL	111489/167(111656)	-0.151736	-0.31817	0.00684512	0.0670409	LOGISTIC-BINARY	Diagnoses - secondary ICD10		100091	Health-related outcomes	2000	Hospital in-patient	2002	Diagnoses	2022	Health-related outcomes > Hospital in-patient > Diagnoses > Summary Information (diagnoses)
40006#D333	CAT-MUL	111617/39(111656)	-0.34073	-0.72566	0.00527546	0.0671064	LOGISTIC-BINARY	Type of cancer: ICD10		100091	Health-related outcomes	100092	Cancer register	100092	Cancer register	100092	Health-related outcomes > Cancer register
41230#5J6	CAT-MUL	111183/473(111656)	0.0812754	-0.0067594	0.167312	0.0671306	LOGISTIC-BINARY	PCT where patients GP was registered		100091	Health-related outcomes	2000	Hospital in-patient	2001	Admission and discharge	2021	Health-related outcomes > Hospital in-patient > Admission and discharge > Summary Information (admission and discharge)
41204#J398	CAT-MUL	111642/14(111656)	-0.642662	-1.38798	-0.0149262	0.0671962	LOGISTIC-BINARY	Diagnoses - secondary ICD10		100091	Health-related outcomes	2000	Hospital in-patient	2002	Diagnoses	2022	Health-related outcomes > Hospital in-patient > Diagnoses > Summary Information (diagnoses)
40011#9650	CAT-MUL	111624/32(111656)	0.287967	-0.0329811	0.586417	0.0672338	LOGISTIC-BINARY	Histology of cancer tumour		100091	Health-related outcomes	100092	Cancer register	100092	Cancer register	100092	Health-related outcomes > Cancer register
20003#1140875630	CAT-MUL	111632/14(111646)	0.419401	-0.0535902	0.853636	0.0672724	LOGISTIC-BINARY	Treatment/medication code		100000	UK Biobank Assessment Centre	100071	Verbal interview	100075	Medications	100075	UK Biobank Assessment Centre > Verbal interview > Medications
41204#I429	CAT-MUL	111601/55(111656)	-0.279714	-0.593133	0.00722735	0.0673503	LOGISTIC-BINARY	Diagnoses - secondary ICD10		100091	Health-related outcomes	2000	Hospital in-patient	2002	Diagnoses	2022	Health-related outcomes > Hospital in-patient > Diagnoses > Summary Information (diagnoses)
41200#X318	CAT-MUL	111630/26(111656)	-0.435196	-0.933603	0.00119897	0.0674809	LOGISTIC-BINARY	Operative procedures - main OPCS		100091	Health-related outcomes	2000	Hospital in-patient	2005	Operations	2025	Health-related outcomes > Hospital in-patient > Operations > Summary Information (operations)
41204#F819	CAT-MUL	111589/67(111656)	-0.24946	-0.528042	0.00797554	0.0676709	LOGISTIC-BINARY	Diagnoses - secondary ICD10		100091	Health-related outcomes	2000	Hospital in-patient	2002	Diagnoses	2022	Health-related outcomes > Hospital in-patient > Diagnoses > Summary Information (diagnoses)
41210#P054	CAT-MUL	111615/41(111656)	0.256864	-0.0287314	0.524234	0.067705	LOGISTIC-BINARY	Operative procedures - secondary OPCS		100091	Health-related outcomes	2000	Hospital in-patient	2005	Operations	2025	Health-related outcomes > Hospital in-patient > Operations > Summary Information (operations)
23245	INTEGER	1310	-0.0500954	-0.103844	0.00365282	0.0677089	LINEAR	Android fat mass	YES	100000	UK Biobank Assessment Centre	100003	Imaging	103	DXA assessment	124	UK Biobank Assessment Centre > Imaging > DXA assessment > Body composition by DXA
41203#7884	CAT-MUL	111630/26(111656)	0.317169	-0.0380345	0.646262	0.0677819	LOGISTIC-BINARY	Diagnoses - main ICD9		100091	Health-related outcomes	2000	Hospital in-patient	2002	Diagnoses	2022	Health-related outcomes > Hospital in-patient > Diagnoses > Summary Information (diagnoses)
23227	CONTINUOUS	1110	-0.0415398	-0.0861315	0.00305195	0.0678455	LINEAR	Leg BMD (bone mineral density) (left)		100000	UK Biobank Assessment Centre	100003	Imaging	103	DXA assessment	125	UK Biobank Assessment Centre > Imaging > DXA assessment > Bone size, mineral and density by DXA
41202#N509	CAT-MUL	111645/11(111656)	-0.759211	-1.63901	-0.022606	0.0678871	LOGISTIC-BINARY	Diagnoses - main ICD10		100091	Health-related outcomes	2000	Hospital in-patient	2002	Diagnoses	2022	Health-related outcomes > Hospital in-patient > Diagnoses > Summary Information (diagnoses)
25686	CONTINUOUS	3542	-0.0304393	-0.0631397	0.00226101	0.0680748	LINEAR	Weighted-mean OD in tract corticospinal tract (right)		100000	UK Biobank Assessment Centre	100003	Imaging	100	Brain MRI	135	UK Biobank Assessment Centre > Imaging > Brain MRI > Diffusion brain MRI > dMRI weighted means
41204#O624	CAT-MUL	111631/25(111656)	0.326602	-0.0401081	0.665543	0.0681242	LOGISTIC-BINARY	Diagnoses - secondary ICD10		100091	Health-related outcomes	2000	Hospital in-patient	2002	Diagnoses	2022	Health-related outcomes > Hospital in-patient > Diagnoses > Summary Information (diagnoses)
25421	CONTINUOUS	3542	-0.0308272	-0.0639553	0.002301	0.0681677	LINEAR	Mean OD in posterior thalamic radiation on FA skeleton (left)		100000	UK Biobank Assessment Centre	100003	Imaging	100	Brain MRI	134	UK Biobank Assessment Centre > Imaging > Brain MRI > Diffusion brain MRI > dMRI skeleton
2375	CAT-SIN	48876	-0.0190106	-0.0394593	0.00143822	0.0684387	ORDERED-LOGISTIC	Relative age of first facial hair		100000	UK Biobank Assessment Centre	100025	Touchscreen	100068	Sex-specific factors	100070	UK Biobank Assessment Centre > Touchscreen > Sex-specific factors > Male-specific factors
41200#U106	CAT-MUL	111558/98(111656)	0.171609	-0.0176752	0.352137	0.0685121	LOGISTIC-BINARY	Operative procedures - main OPCS		100091	Health-related outcomes	2000	Hospital in-patient	2005	Operations	2025	Health-related outcomes > Hospital in-patient > Operations > Summary Information (operations)
41200#N181	CAT-MUL	111583/73(111656)	0.1978	-0.0211587	0.405308	0.0685311	LOGISTIC-BINARY	Operative procedures - main OPCS		100091	Health-related outcomes	2000	Hospital in-patient	2005	Operations	2025	Health-related outcomes > Hospital in-patient > Operations > Summary Information (operations)
41201#Y427	CAT-MUL	111626/30(111656)	-0.396036	-0.849449	0.00495789	0.0686406	LOGISTIC-BINARY	External causes		100091	Health-related outcomes	2000	Hospital in-patient	2002	Diagnoses	2022	Health-related outcomes > Hospital in-patient > Diagnoses > Summary Information (diagnoses)
41202#K758	CAT-MUL	111634/22(111656)	-0.478736	-1.03118	0.00069145	0.068656	LOGISTIC-BINARY	Diagnoses - main ICD10		100091	Health-related outcomes	2000	Hospital in-patient	2002	Diagnoses	2022	Health-related outcomes > Hospital in-patient > Diagnoses > Summary Information (diagnoses)
41200#L916	CAT-MUL	111644/12(111656)	-0.714381	-1.54784	-0.0179107	0.0687398	LOGISTIC-BINARY	Operative procedures - main OPCS		100091	Health-related outcomes	2000	Hospital in-patient	2005	Operations	2025	Health-related outcomes > Hospital in-patient > Operations > Summary Information (operations)
41202#M6606	CAT-MUL	111644/12(111656)	0.44827	-0.0616625	0.914491	0.0687842	LOGISTIC-BINARY	Diagnoses - main ICD10		100091	Health-related outcomes	2000	Hospital in-patient	2002	Diagnoses	2022	Health-related outcomes > Hospital in-patient > Diagnoses > Summary Information (diagnoses)
102300	CAT-SIN	16282	0.134546	-0.0103587	0.27945	0.0687947	ORDERED-LOGISTIC	Chocolate-covered raisin intake		100089	Online follow-up	100090	Diet by 24-hour recall	100109	Soup/snacks/pastries yesterday	100109	Online follow-up > Diet by 24-hour recall > Soup/snacks/pastries yesterday
41204#S8220	CAT-MUL	111642/14(111656)	0.416012	-0.0563984	0.848586	0.0688953	LOGISTIC-BINARY	Diagnoses - secondary ICD10		100091	Health-related outcomes	2000	Hospital in-patient	2002	Diagnoses	2022	Health-related outcomes > Hospital in-patient > Diagnoses > Summary Information (diagnoses)
20003#1140870196	CAT-MUL	111610/36(111646)	-0.355084	-0.759921	0.00691937	0.0689379	LOGISTIC-BINARY	Treatment/medication code		100000	UK Biobank Assessment Centre	100071	Verbal interview	100075	Medications	100075	UK Biobank Assessment Centre > Verbal interview > Medications
20003#1140870196	CAT-MUL	111610/36(111646)	-0.355084	-0.759921	0.00691937	0.0689379	LOGISTIC-BINARY	Treatment/medication code		100000	UK Biobank Assessment Centre	100071	Verbal interview	100075	Medications	100075	UK Biobank Assessment Centre > Verbal interview > Medications
41210#W792	CAT-MUL	111576/80(111656)	0.187872	-0.0202106	0.385448	0.0689723	LOGISTIC-BINARY	Operative procedures - secondary OPCS		100091	Health-related outcomes	2000	Hospital in-patient	2005	Operations	2025	Health-related outcomes > Hospital in-patient > Operations > Summary Information (operations)
41204#W559	CAT-MUL	111600/56(111656)	0.221817	-0.0250398	0.454416	0.0690678	LOGISTIC-BINARY	Diagnoses - secondary ICD10		100091	Health-related outcomes	2000	Hospital in-patient	2002	Diagnoses	2022	Health-related outcomes > Hospital in-patient > Diagnoses > Summary Information (diagnoses)
41202#M321	CAT-MUL	111643/13(111656)	0.428435	-0.0595569	0.874648	0.0693132	LOGISTIC-BINARY	Diagnoses - main ICD10		100091	Health-related outcomes	2000	Hospital in-patient	2002	Diagnoses	2022	Health-related outcomes > Hospital in-patient > Diagnoses > Summary Information (diagnoses)
41200#D152	CAT-MUL	111617/39(111656)	0.262573	-0.0313727	0.5373	0.0693334	LOGISTIC-BINARY	Operative procedures - main OPCS		100091	Health-related outcomes	2000	Hospital in-patient	2005	Operations	2025	Health-related outcomes > Hospital in-patient > Operations > Summary Information (operations)
41210#Z762	CAT-MUL	111602/54(111656)	-0.279952	-0.595979	0.00923235	0.0693403	LOGISTIC-BINARY	Operative procedures - secondary OPCS		100091	Health-related outcomes	2000	Hospital in-patient	2005	Operations	2025	Health-related outcomes > Hospital in-patient > Operations > Summary Information (operations)
40007	CONTINUOUS	1263	-0.0265116	-0.0551378	0.00211464	0.0694657	LINEAR	Age at death		100091	Health-related outcomes	100093	Death register	100093	Death register	100093	Health-related outcomes > Death register
41204#I270	CAT-MUL	111617/39(111656)	0.26163	-0.0314708	0.535455	0.0694784	LOGISTIC-BINARY	Diagnoses - secondary ICD10		100091	Health-related outcomes	2000	Hospital in-patient	2002	Diagnoses	2022	Health-related outcomes > Hospital in-patient > Diagnoses > Summary Information (diagnoses)
41218#1	CAT-MUL	260/490(750)	0.146573	-0.00996474	0.307143	0.0695969	LOGISTIC-BINARY	History of psychiatric care on admission		100091	Health-related outcomes	2000	Hospital in-patient	2004	Psychiatric	2024	Health-related outcomes > Hospital in-patient > Psychiatric > Summary Information (psychiatric)
20088#342	CAT-MUL	14659/1628(16287)	-0.0482791	-0.100779	0.00356533	0.069687	LOGISTIC-BINARY	Types of spreads/sauces consumed		100089	Online follow-up	100090	Diet by 24-hour recall	100110	Spreads/sauces/cooking oils yesterday	100110	Online follow-up > Diet by 24-hour recall > Spreads/sauces/cooking oils yesterday
41204#H743	CAT-MUL	111646/10(111656)	0.48275	-0.0703313	0.987019	0.0698353	LOGISTIC-BINARY	Diagnoses - secondary ICD10		100091	Health-related outcomes	2000	Hospital in-patient	2002	Diagnoses	2022	Health-related outcomes > Hospital in-patient > Diagnoses > Summary Information (diagnoses)
41204#H738	CAT-MUL	111594/62(111656)	-0.25833	-0.549561	0.00994123	0.0698569	LOGISTIC-BINARY	Diagnoses - secondary ICD10		100091	Health-related outcomes	2000	Hospital in-patient	2002	Diagnoses	2022	Health-related outcomes > Hospital in-patient > Diagnoses > Summary Information (diagnoses)
41204#I792	CAT-MUL	111644/12(111656)	-0.708736	-1.54127	-0.01497	0.0699471	LOGISTIC-BINARY	Diagnoses - secondary ICD10		100091	Health-related outcomes	2000	Hospital in-patient	2002	Diagnoses	2022	Health-related outcomes > Hospital in-patient > Diagnoses > Summary Information (diagnoses)
6152#5	CAT-MUL	110194/1344(111538)	-0.050853	-0.106293	0.0037236	0.0699689	LOGISTIC-BINARY	Blood clot, DVT, bronchitis, emphysema, asthma, rhinitis, eczema, allergy diagnosed by doctor		100000	UK Biobank Assessment Centre	100025	Touchscreen	100036	Health and medical history	100044	UK Biobank Assessment Centre > Touchscreen > Health and medical history > Medical conditions
41204#D227	CAT-MUL	111616/40(111656)	0.258117	-0.0315323	0.528753	0.0699819	LOGISTIC-BINARY	Diagnoses - secondary ICD10		100091	Health-related outcomes	2000	Hospital in-patient	2002	Diagnoses	2022	Health-related outcomes > Hospital in-patient > Diagnoses > Summary Information (diagnoses)
41210#Y398	CAT-MUL	111563/93(111656)	-0.205506	-0.435604	0.00987296	0.0702279	LOGISTIC-BINARY	Operative procedures - secondary OPCS		100091	Health-related outcomes	2000	Hospital in-patient	2005	Operations	2025	Health-related outcomes > Hospital in-patient > Operations > Summary Information (operations)
41245#1860	CAT-MUL	104562/6727(111289)	-0.0231514	-0.0482984	0.0018399	0.0702839	LOGISTIC-BINARY	Main speciality of consultant (recoded)		100091	Health-related outcomes	2000	Hospital in-patient	2001	Admission and discharge	2021	Health-related outcomes > Hospital in-patient > Admission and discharge > Summary Information (admission and discharge)
25522	CONTINUOUS	3542	0.0568548	-0.00469624	0.118406	0.0703103	ORDERED-LOGISTIC	Weighted-mean MD in tract parahippocampal part of cingulum (right)		100000	UK Biobank Assessment Centre	100003	Imaging	100	Brain MRI	135	UK Biobank Assessment Centre > Imaging > Brain MRI > Diffusion brain MRI > dMRI weighted means
41200#X551	CAT-MUL	111643/13(111656)	0.430508	-0.0611205	0.880654	0.0703146	LOGISTIC-BINARY	Operative procedures - main OPCS		100091	Health-related outcomes	2000	Hospital in-patient	2005	Operations	2025	Health-related outcomes > Hospital in-patient > Operations > Summary Information (operations)
41202#N843	CAT-MUL	111644/12(111656)	-0.704762	-1.53519	-0.0146817	0.070317	LOGISTIC-BINARY	Diagnoses - main ICD10		100091	Health-related outcomes	2000	Hospital in-patient	2002	Diagnoses	2022	Health-related outcomes > Hospital in-patient > Diagnoses > Summary Information (diagnoses)
904	INTEGER	108362	0.00975928	-0.000815152	0.0203337	0.0704679	ORDERED-LOGISTIC	Number of days/week of vigorous physical activity 10+ minutes		100000	UK Biobank Assessment Centre	100025	Touchscreen	100050	Lifestyle and environment	100054	UK Biobank Assessment Centre > Touchscreen > Lifestyle and environment > Physical activity
41253#10	CAT-MUL	106535/5121(111656)	0.0281663	-0.0024396	0.0586014	0.0704714	LOGISTIC-BINARY	Source of inpatient record		100091	Health-related outcomes	2000	Hospital in-patient	2001	Admission and discharge	2021	Health-related outcomes > Hospital in-patient > Admission and discharge > Summary Information (admission and discharge)
40013#193	CAT-MUL	111636/20(111656)	0.353286	-0.0482	0.722958	0.0706482	LOGISTIC-BINARY	Type of cancer: ICD9		100091	Health-related outcomes	100092	Cancer register	100092	Cancer register	100092	Health-related outcomes > Cancer register
41202#R879	CAT-MUL	111644/12(111656)	0.441927	-0.0649297	0.904009	0.0706854	LOGISTIC-BINARY	Diagnoses - main ICD10		100091	Health-related outcomes	2000	Hospital in-patient	2002	Diagnoses	2022	Health-related outcomes > Hospital in-patient > Diagnoses > Summary Information (diagnoses)
41200#T862	CAT-MUL	111639/17(111656)	0.376377	-0.0526489	0.770402	0.0707638	LOGISTIC-BINARY	Operative procedures - main OPCS		100091	Health-related outcomes	2000	Hospital in-patient	2005	Operations	2025	Health-related outcomes > Hospital in-patient > Operations > Summary Information (operations)
20003#1140871310	CAT-MUL	92651/18995(111646)	-0.0145176	-0.0302983	0.00121563	0.0709448	LOGISTIC-BINARY	Treatment/medication code		100000	UK Biobank Assessment Centre	100071	Verbal interview	100075	Medications	100075	UK Biobank Assessment Centre > Verbal interview > Medications
41202#F310	CAT-MUL	111605/51(111656)	-0.286817	-0.613139	0.0107845	0.0710505	LOGISTIC-BINARY	Diagnoses - main ICD10		100091	Health-related outcomes	2000	Hospital in-patient	2002	Diagnoses	2022	Health-related outcomes > Hospital in-patient > Diagnoses > Summary Information (diagnoses)
41204#O610	CAT-MUL	111604/52(111656)	0.228919	-0.0279359	0.470568	0.0711067	LOGISTIC-BINARY	Diagnoses - secondary ICD10		100091	Health-related outcomes	2000	Hospital in-patient	2002	Diagnoses	2022	Health-related outcomes > Hospital in-patient > Diagnoses > Summary Information (diagnoses)
25725	CONTINUOUS	3542	-0.0306505	-0.0639422	0.00264112	0.0711452	LINEAR	Weighted-mean ISOVF in tract superior longitudinal fasciculus (left)		100000	UK Biobank Assessment Centre	100003	Imaging	100	Brain MRI	135	UK Biobank Assessment Centre > Imaging > Brain MRI > Diffusion brain MRI > dMRI weighted means
25553	CONTINUOUS	3542	-0.0306069	-0.0638514	0.00263768	0.071148	LINEAR	Weighted-mean MO in tract forceps minor		100000	UK Biobank Assessment Centre	100003	Imaging	100	Brain MRI	135	UK Biobank Assessment Centre > Imaging > Brain MRI > Diffusion brain MRI > dMRI weighted means
23284	INTEGER	1310	-0.0501767	-0.104688	0.00433484	0.0711829	LINEAR	Trunk fat mass	YES	100000	UK Biobank Assessment Centre	100003	Imaging	103	DXA assessment	124	UK Biobank Assessment Centre > Imaging > DXA assessment > Body composition by DXA
41202#N819	CAT-MUL	111639/17(111656)	0.377427	-0.0540055	0.772597	0.0711976	LOGISTIC-BINARY	Diagnoses - main ICD10		100091	Health-related outcomes	2000	Hospital in-patient	2002	Diagnoses	2022	Health-related outcomes > Hospital in-patient > Diagnoses > Summary Information (diagnoses)
41203#7883	CAT-MUL	111637/19(111656)	-0.523833	-1.13793	0.00189274	0.0712109	LOGISTIC-BINARY	Diagnoses - main ICD9		100091	Health-related outcomes	2000	Hospital in-patient	2002	Diagnoses	2022	Health-related outcomes > Hospital in-patient > Diagnoses > Summary Information (diagnoses)
41204#K449	CAT-MUL	108701/2955(111656)	-0.0341244	-0.071392	0.00276476	0.0712386	LOGISTIC-BINARY	Diagnoses - secondary ICD10		100091	Health-related outcomes	2000	Hospital in-patient	2002	Diagnoses	2022	Health-related outcomes > Hospital in-patient > Diagnoses > Summary Information (diagnoses)
1140	CAT-SIN	101226	-0.0108765	-0.0226941	0.000941102	0.0712477	ORDERED-LOGISTIC	Difference in mobile phone use compared to two years previously		100000	UK Biobank Assessment Centre	100025	Touchscreen	100050	Lifestyle and environment	100053	UK Biobank Assessment Centre > Touchscreen > Lifestyle and environment > Electronic device use
41200#H022	CAT-MUL	111641/15(111656)	0.400179	-0.0583649	0.819845	0.0715143	LOGISTIC-BINARY	Operative procedures - main OPCS		100091	Health-related outcomes	2000	Hospital in-patient	2005	Operations	2025	Health-related outcomes > Hospital in-patient > Operations > Summary Information (operations)
20448	CAT-SIN	7836/16101(23937)	-0.025172	-0.0525199	0.00223537	0.0715213	LOGISTIC-BINARY	Professional informed about depression		100089	Online follow-up	136	Mental health	138	Depression	138	Online follow-up > Mental health > Depression
41204#T911	CAT-MUL	111638/18(111656)	-0.538032	-1.16959	0.00153202	0.0716093	LOGISTIC-BINARY	Diagnoses - secondary ICD10		100091	Health-related outcomes	2000	Hospital in-patient	2002	Diagnoses	2022	Health-related outcomes > Hospital in-patient > Diagnoses > Summary Information (diagnoses)
41201#X410	CAT-MUL	111634/22(111656)	-0.473695	-1.02664	0.0056677	0.0716768	LOGISTIC-BINARY	External causes		100091	Health-related outcomes	2000	Hospital in-patient	2002	Diagnoses	2022	Health-related outcomes > Hospital in-patient > Diagnoses > Summary Information (diagnoses)
41204#M2137	CAT-MUL	111621/35(111656)	0.272355	-0.0357176	0.559641	0.0718224	LOGISTIC-BINARY	Diagnoses - secondary ICD10		100091	Health-related outcomes	2000	Hospital in-patient	2002	Diagnoses	2022	Health-related outcomes > Hospital in-patient > Diagnoses > Summary Information (diagnoses)
6155#100	CAT-MUL	32311/78985(111296)	-0.0119084	-0.024873	0.00107518	0.0720207	LOGISTIC-BINARY	Vitamin and mineral supplements		100000	UK Biobank Assessment Centre	100025	Touchscreen	100036	Health and medical history	100045	UK Biobank Assessment Centre > Touchscreen > Health and medical history > Medication
41202#F316	CAT-MUL	111644/12(111656)	-0.709553	-1.5504	-0.01138	0.0720548	LOGISTIC-BINARY	Diagnoses - main ICD10		100091	Health-related outcomes	2000	Hospital in-patient	2002	Diagnoses	2022	Health-related outcomes > Hospital in-patient > Diagnoses > Summary Information (diagnoses)
41210#Y021	CAT-MUL	111543/113(111656)	0.15843	-0.0183435	0.327436	0.0721432	LOGISTIC-BINARY	Operative procedures - secondary OPCS		100091	Health-related outcomes	2000	Hospital in-patient	2005	Operations	2025	Health-related outcomes > Hospital in-patient > Operations > Summary Information (operations)
41202#R31	CAT-MUL	109514/2142(111656)	-0.0399339	-0.0837369	0.00333924	0.0722036	LOGISTIC-BINARY	Diagnoses - main ICD10		100091	Health-related outcomes	2000	Hospital in-patient	2002	Diagnoses	2022	Health-related outcomes > Hospital in-patient > Diagnoses > Summary Information (diagnoses)
41210#W332	CAT-MUL	111618/38(111656)	0.263824	-0.0348452	0.542494	0.0722287	LOGISTIC-BINARY	Operative procedures - secondary OPCS		100091	Health-related outcomes	2000	Hospital in-patient	2005	Operations	2025	Health-related outcomes > Hospital in-patient > Operations > Summary Information (operations)
728	CAT-SIN	111282	0.00998218	-0.00090408	0.0208684	0.0723024	ORDERED-LOGISTIC	Number of vehicles in household		100000	UK Biobank Assessment Centre	100025	Touchscreen	100062	Sociodemographics	100066	UK Biobank Assessment Centre > Touchscreen > Sociodemographics > Household
5098	CONTINUOUS	19438	0.0125691	-0.00114349	0.0262817	0.0724092	LINEAR	6mm weak meridian (right)		100000	UK Biobank Assessment Centre	100006	Physical measures	100013	Eye measures	100014	UK Biobank Assessment Centre > Physical measures > Eye measures > Autorefraction
20091#1	CAT-MUL	12698/3589(16287)	-0.0345309	-0.0723866	0.00308309	0.0728621	LOGISTIC-BINARY	Type of sliced bread eaten		100089	Online follow-up	100090	Diet by 24-hour recall	100101	Bread/pasta/rice yesterday	100101	Online follow-up > Diet by 24-hour recall > Bread/pasta/rice yesterday
189	CONTINUOUS	111480	-0.00534162	-0.0111804	0.000497201	0.0729622	LINEAR	Townsend deprivation index at recruitment		1	Population characteristics	100094	Baseline characteristics	100094	Baseline characteristics	100094	Population characteristics > Baseline characteristics
41210#T364	CAT-MUL	111487/169(111656)	0.130654	-0.015043	0.270901	0.0730396	LOGISTIC-BINARY	Operative procedures - secondary OPCS		100091	Health-related outcomes	2000	Hospital in-patient	2005	Operations	2025	Health-related outcomes > Hospital in-patient > Operations > Summary Information (operations)
41202#I800	CAT-MUL	111623/33(111656)	-0.366979	-0.792423	0.011838	0.0730664	LOGISTIC-BINARY	Diagnoses - main ICD10		100091	Health-related outcomes	2000	Hospital in-patient	2002	Diagnoses	2022	Health-related outcomes > Hospital in-patient > Diagnoses > Summary Information (diagnoses)
23273	CONTINUOUS	1110	-0.0514892	-0.1078	0.0048218	0.07307	LINEAR	Leg total mass (right)	YES	100000	UK Biobank Assessment Centre	100003	Imaging	103	DXA assessment	124	UK Biobank Assessment Centre > Imaging > DXA assessment > Body composition by DXA
20003#1140860904	CAT-MUL	111631/15(111646)	-0.599227	-1.30864	0.000751447	0.0732138	LOGISTIC-BINARY	Treatment/medication code		100000	UK Biobank Assessment Centre	100071	Verbal interview	100075	Medications	100075	UK Biobank Assessment Centre > Verbal interview > Medications
20003#1140860904	CAT-MUL	111631/15(111646)	-0.599227	-1.30864	0.000751447	0.0732138	LOGISTIC-BINARY	Treatment/medication code		100000	UK Biobank Assessment Centre	100071	Verbal interview	100075	Medications	100075	UK Biobank Assessment Centre > Verbal interview > Medications
41202#Z348	CAT-MUL	111337/319(111656)	-0.105826	-0.223633	0.00809349	0.0733144	LOGISTIC-BINARY	Diagnoses - main ICD10		100091	Health-related outcomes	2000	Hospital in-patient	2002	Diagnoses	2022	Health-related outcomes > Hospital in-patient > Diagnoses > Summary Information (diagnoses)
41200#R128	CAT-MUL	111643/13(111656)	0.430284	-0.0658001	0.885822	0.0734326	LOGISTIC-BINARY	Operative procedures - main OPCS		100091	Health-related outcomes	2000	Hospital in-patient	2005	Operations	2025	Health-related outcomes > Hospital in-patient > Operations > Summary Information (operations)
41227#3	CAT-MUL	4004/15(4019)	-0.60492	-1.3249	0.00129255	0.0734344	LOGISTIC-BINARY	Status of baby at birth		100091	Health-related outcomes	2000	Hospital in-patient	2003	Maternity	2023	Health-related outcomes > Hospital in-patient > Maternity > Summary Information (maternity)
41200#B354	CAT-MUL	111613/43(111656)	-0.314657	-0.677457	0.0132097	0.0735517	LOGISTIC-BINARY	Operative procedures - main OPCS		100091	Health-related outcomes	2000	Hospital in-patient	2005	Operations	2025	Health-related outcomes > Hospital in-patient > Operations > Summary Information (operations)
25342	CONTINUOUS	3542	-0.0563923	-0.118149	0.00536437	0.0735801	ORDERED-LOGISTIC	Mean L3 in tapetum on FA skeleton (right)		100000	UK Biobank Assessment Centre	100003	Imaging	100	Brain MRI	134	UK Biobank Assessment Centre > Imaging > Brain MRI > Diffusion brain MRI > dMRI skeleton
23320	CONTINUOUS	1110	-0.0370407	-0.0776311	0.00354972	0.0736433	LINEAR	Leg BMC (bone mineral content) (left)		100000	UK Biobank Assessment Centre	100003	Imaging	103	DXA assessment	125	UK Biobank Assessment Centre > Imaging > DXA assessment > Bone size, mineral and density by DXA
41204#I959	CAT-MUL	111205/451(111656)	-0.0876881	-0.185151	0.00707157	0.0736555	LOGISTIC-BINARY	Diagnoses - secondary ICD10		100091	Health-related outcomes	2000	Hospital in-patient	2002	Diagnoses	2022	Health-related outcomes > Hospital in-patient > Diagnoses > Summary Information (diagnoses)
41204#N189	CAT-MUL	111459/197(111656)	0.121222	-0.0140845	0.251818	0.0737256	LOGISTIC-BINARY	Diagnoses - secondary ICD10		100091	Health-related outcomes	2000	Hospital in-patient	2002	Diagnoses	2022	Health-related outcomes > Hospital in-patient > Diagnoses > Summary Information (diagnoses)
25017	CONTINUOUS	3985	0.0259781	-0.00249905	0.0544553	0.07377	LINEAR	Volume of pallidum (left)		100000	UK Biobank Assessment Centre	100003	Imaging	100	Brain MRI	110	UK Biobank Assessment Centre > Imaging > Brain MRI > T1 structural brain MRI
41202#N835	CAT-MUL	111640/16(111656)	-0.578855	-1.26846	0.00128719	0.0738648	LOGISTIC-BINARY	Diagnoses - main ICD10		100091	Health-related outcomes	2000	Hospital in-patient	2002	Diagnoses	2022	Health-related outcomes > Hospital in-patient > Diagnoses > Summary Information (diagnoses)
41210#Y763	CAT-MUL	111550/106(111656)	-0.188621	-0.402232	0.0122249	0.0741281	LOGISTIC-BINARY	Operative procedures - secondary OPCS		100091	Health-related outcomes	2000	Hospital in-patient	2005	Operations	2025	Health-related outcomes > Hospital in-patient > Operations > Summary Information (operations)
41202#K830	CAT-MUL	111619/37(111656)	-0.341634	-0.737926	0.013698	0.0742011	LOGISTIC-BINARY	Diagnoses - main ICD10		100091	Health-related outcomes	2000	Hospital in-patient	2002	Diagnoses	2022	Health-related outcomes > Hospital in-patient > Diagnoses > Summary Information (diagnoses)
100008	CONTINUOUS	16292	-0.0138623	-0.0290844	0.00135986	0.0742792	LINEAR	Total sugars		100089	Online follow-up	100090	Diet by 24-hour recall	100098	Estimated nutrients yesterday	100098	Online follow-up > Diet by 24-hour recall > Estimated nutrients yesterday
41200#L842	CAT-MUL	111619/37(111656)	0.264371	-0.03725	0.545519	0.0742915	LOGISTIC-BINARY	Operative procedures - main OPCS		100091	Health-related outcomes	2000	Hospital in-patient	2005	Operations	2025	Health-related outcomes > Hospital in-patient > Operations > Summary Information (operations)
41202#H268	CAT-MUL	111633/23(111656)	0.327102	-0.0487493	0.674004	0.0743499	LOGISTIC-BINARY	Diagnoses - main ICD10		100091	Health-related outcomes	2000	Hospital in-patient	2002	Diagnoses	2022	Health-related outcomes > Hospital in-patient > Diagnoses > Summary Information (diagnoses)
41202#D103	CAT-MUL	111613/43(111656)	0.24611	-0.0339576	0.508549	0.0744373	LOGISTIC-BINARY	Diagnoses - main ICD10		100091	Health-related outcomes	2000	Hospital in-patient	2002	Diagnoses	2022	Health-related outcomes > Hospital in-patient > Diagnoses > Summary Information (diagnoses)
41202#C629	CAT-MUL	111548/108(111656)	0.161383	-0.0202758	0.33487	0.0745037	LOGISTIC-BINARY	Diagnoses - main ICD10		100091	Health-related outcomes	2000	Hospital in-patient	2002	Diagnoses	2022	Health-related outcomes > Hospital in-patient > Diagnoses > Summary Information (diagnoses)
41202#O750	CAT-MUL	111635/21(111656)	-0.483245	-1.05355	0.0095919	0.0745636	LOGISTIC-BINARY	Diagnoses - main ICD10		100091	Health-related outcomes	2000	Hospital in-patient	2002	Diagnoses	2022	Health-related outcomes > Hospital in-patient > Diagnoses > Summary Information (diagnoses)
41200#G251	CAT-MUL	111642/14(111656)	-0.619295	-1.35648	0.00247063	0.0745818	LOGISTIC-BINARY	Operative procedures - main OPCS		100091	Health-related outcomes	2000	Hospital in-patient	2005	Operations	2025	Health-related outcomes > Hospital in-patient > Operations > Summary Information (operations)
41204#G576	CAT-MUL	111629/27(111656)	-0.411963	-0.896699	0.0120098	0.0748236	LOGISTIC-BINARY	Diagnoses - secondary ICD10		100091	Health-related outcomes	2000	Hospital in-patient	2002	Diagnoses	2022	Health-related outcomes > Hospital in-patient > Diagnoses > Summary Information (diagnoses)
25781	CONTINUOUS	3688	0.0287977	-0.00288589	0.0604812	0.0748272	LINEAR	Total volume of white matter hyperintensities (from T1 and T2_FLAIR images)		100000	UK Biobank Assessment Centre	100003	Imaging	100	Brain MRI	112	UK Biobank Assessment Centre > Imaging > Brain MRI > T2-weighted brain MRI
41200#W768	CAT-MUL	111630/26(111656)	-0.42059	-0.9149	0.0130721	0.0750039	LOGISTIC-BINARY	Operative procedures - main OPCS		100091	Health-related outcomes	2000	Hospital in-patient	2005	Operations	2025	Health-related outcomes > Hospital in-patient > Operations > Summary Information (operations)
4105	CONTINUOUS	33425	0.00969979	-0.000982106	0.0203817	0.0751133	LINEAR	Heel bone mineral density (BMD) (left)		100000	UK Biobank Assessment Centre	100006	Physical measures	100018	Bone-densitometry of heel	100018	UK Biobank Assessment Centre > Physical measures > Bone-densitometry of heel
41210#Z836	CAT-MUL	111632/24(111656)	-0.441458	-0.961569	0.0124772	0.0751253	LOGISTIC-BINARY	Operative procedures - secondary OPCS		100091	Health-related outcomes	2000	Hospital in-patient	2005	Operations	2025	Health-related outcomes > Hospital in-patient > Operations > Summary Information (operations)
41200#M094	CAT-MUL	111632/24(111656)	-0.439262	-0.957296	0.0123571	0.075206	LOGISTIC-BINARY	Operative procedures - main OPCS		100091	Health-related outcomes	2000	Hospital in-patient	2005	Operations	2025	Health-related outcomes > Hospital in-patient > Operations > Summary Information (operations)
41210#Z093	CAT-MUL	111608/48(111656)	-0.292027	-0.629627	0.0151348	0.0753192	LOGISTIC-BINARY	Operative procedures - secondary OPCS		100091	Health-related outcomes	2000	Hospital in-patient	2005	Operations	2025	Health-related outcomes > Hospital in-patient > Operations > Summary Information (operations)
41204#N818	CAT-MUL	111596/60(111656)	0.210328	-0.0288771	0.435952	0.0754243	LOGISTIC-BINARY	Diagnoses - secondary ICD10		100091	Health-related outcomes	2000	Hospital in-patient	2002	Diagnoses	2022	Health-related outcomes > Hospital in-patient > Diagnoses > Summary Information (diagnoses)
41204#C259	CAT-MUL	111639/17(111656)	-0.548742	-1.20321	0.00786361	0.0755706	LOGISTIC-BINARY	Diagnoses - secondary ICD10		100091	Health-related outcomes	2000	Hospital in-patient	2002	Diagnoses	2022	Health-related outcomes > Hospital in-patient > Diagnoses > Summary Information (diagnoses)
41200#W919	CAT-MUL	111429/227(111656)	-0.124542	-0.264796	0.0101306	0.0756163	LOGISTIC-BINARY	Operative procedures - main OPCS		100091	Health-related outcomes	2000	Hospital in-patient	2005	Operations	2025	Health-related outcomes > Hospital in-patient > Operations > Summary Information (operations)
41200#F115	CAT-MUL	111615/41(111656)	0.250847	-0.0361222	0.519235	0.0756618	LOGISTIC-BINARY	Operative procedures - main OPCS		100091	Health-related outcomes	2000	Hospital in-patient	2005	Operations	2025	Health-related outcomes > Hospital in-patient > Operations > Summary Information (operations)
41210#Z757	CAT-MUL	111572/84(111656)	0.180246	-0.0240663	0.374357	0.0756872	LOGISTIC-BINARY	Operative procedures - secondary OPCS		100091	Health-related outcomes	2000	Hospital in-patient	2005	Operations	2025	Health-related outcomes > Hospital in-patient > Operations > Summary Information (operations)
41202#N831	CAT-MUL	111576/80(111656)	-0.21877	-0.469194	0.0143733	0.0757834	LOGISTIC-BINARY	Diagnoses - main ICD10		100091	Health-related outcomes	2000	Hospital in-patient	2002	Diagnoses	2022	Health-related outcomes > Hospital in-patient > Diagnoses > Summary Information (diagnoses)
41230#5P5	CAT-MUL	110885/771(111656)	-0.0662253	-0.140106	0.00611723	0.0757904	LOGISTIC-BINARY	PCT where patients GP was registered		100091	Health-related outcomes	2000	Hospital in-patient	2001	Admission and discharge	2021	Health-related outcomes > Hospital in-patient > Admission and discharge > Summary Information (admission and discharge)
22408	CONTINUOUS	1535	-0.0433986	-0.0913076	0.00451049	0.0757922	LINEAR	Abdominal subcutaneous adipose tissue volume (ASAT)		100000	UK Biobank Assessment Centre	100003	Imaging	105	Abdominal MRI	149	UK Biobank Assessment Centre > Imaging > Abdominal MRI > Abdominal composition
1200	CAT-SIN	111589	-0.00996041	-0.0209592	0.00103843	0.0759086	ORDERED-LOGISTIC	Sleeplessness / insomnia		100000	UK Biobank Assessment Centre	100025	Touchscreen	100050	Lifestyle and environment	100057	UK Biobank Assessment Centre > Touchscreen > Lifestyle and environment > Sleep
41229#5C4	CAT-MUL	111494/162(111656)	-0.149291	-0.31828	0.0116832	0.0759087	LOGISTIC-BINARY	PCT responsible for patient data		100091	Health-related outcomes	2000	Hospital in-patient	2001	Admission and discharge	2021	Health-related outcomes > Hospital in-patient > Admission and discharge > Summary Information (admission and discharge)
41210#L911	CAT-MUL	111618/38(111656)	0.260022	-0.0380955	0.538426	0.0760113	LOGISTIC-BINARY	Operative procedures - secondary OPCS		100091	Health-related outcomes	2000	Hospital in-patient	2005	Operations	2025	Health-related outcomes > Hospital in-patient > Operations > Summary Information (operations)
41230#5D2	CAT-MUL	111642/14(111656)	-0.624797	-1.37781	0.00225632	0.0761812	LOGISTIC-BINARY	PCT where patients GP was registered		100091	Health-related outcomes	2000	Hospital in-patient	2001	Admission and discharge	2021	Health-related outcomes > Hospital in-patient > Admission and discharge > Summary Information (admission and discharge)
41203#V259	CAT-MUL	111632/24(111656)	-0.442525	-0.967674	0.0135701	0.0761959	LOGISTIC-BINARY	Diagnoses - main ICD9		100091	Health-related outcomes	2000	Hospital in-patient	2002	Diagnoses	2022	Health-related outcomes > Hospital in-patient > Diagnoses > Summary Information (diagnoses)
41201#Y86	CAT-MUL	111361/295(111656)	-0.108343	-0.230256	0.00936454	0.0762091	LOGISTIC-BINARY	External causes		100091	Health-related outcomes	2000	Hospital in-patient	2002	Diagnoses	2022	Health-related outcomes > Hospital in-patient > Diagnoses > Summary Information (diagnoses)
41210#Y268	CAT-MUL	111606/50(111656)	-0.285514	-0.616359	0.0159735	0.076211	LOGISTIC-BINARY	Operative procedures - secondary OPCS		100091	Health-related outcomes	2000	Hospital in-patient	2005	Operations	2025	Health-related outcomes > Hospital in-patient > Operations > Summary Information (operations)
41210#W848	CAT-MUL	111517/139(111656)	0.142138	-0.0184781	0.296205	0.076326	LOGISTIC-BINARY	Operative procedures - secondary OPCS		100091	Health-related outcomes	2000	Hospital in-patient	2005	Operations	2025	Health-related outcomes > Hospital in-patient > Operations > Summary Information (operations)
41204#C343	CAT-MUL	111644/12(111656)	0.43557	-0.0730344	0.900901	0.0763744	LOGISTIC-BINARY	Diagnoses - secondary ICD10		100091	Health-related outcomes	2000	Hospital in-patient	2002	Diagnoses	2022	Health-related outcomes > Hospital in-patient > Diagnoses > Summary Information (diagnoses)
20003#1140871692	CAT-MUL	111583/63(111646)	-0.248514	-0.535213	0.015757	0.0765827	LOGISTIC-BINARY	Treatment/medication code		100000	UK Biobank Assessment Centre	100071	Verbal interview	100075	Medications	100075	UK Biobank Assessment Centre > Verbal interview > Medications
20003#1140871692	CAT-MUL	111583/63(111646)	-0.248514	-0.535213	0.015757	0.0765827	LOGISTIC-BINARY	Treatment/medication code		100000	UK Biobank Assessment Centre	100071	Verbal interview	100075	Medications	100075	UK Biobank Assessment Centre > Verbal interview > Medications
20003#1140881882	CAT-MUL	111629/17(111646)	0.371053	-0.0612392	0.767849	0.0770123	LOGISTIC-BINARY	Treatment/medication code		100000	UK Biobank Assessment Centre	100071	Verbal interview	100075	Medications	100075	UK Biobank Assessment Centre > Verbal interview > Medications
20003#1140881882	CAT-MUL	111629/17(111646)	0.371053	-0.0612392	0.767849	0.0770123	LOGISTIC-BINARY	Treatment/medication code		100000	UK Biobank Assessment Centre	100071	Verbal interview	100075	Medications	100075	UK Biobank Assessment Centre > Verbal interview > Medications
41204#K227	CAT-MUL	111536/120(111656)	-0.174228	-0.373051	0.0135592	0.0770309	LOGISTIC-BINARY	Diagnoses - secondary ICD10		100091	Health-related outcomes	2000	Hospital in-patient	2002	Diagnoses	2022	Health-related outcomes > Hospital in-patient > Diagnoses > Summary Information (diagnoses)
41246#2580	CAT-MUL	94104/13861(107965)	-0.0161924	-0.0341778	0.00172346	0.077053	LOGISTIC-BINARY	Treatment speciality of consultant (recoded)		100091	Health-related outcomes	2000	Hospital in-patient	2001	Admission and discharge	2021	Health-related outcomes > Hospital in-patient > Admission and discharge > Summary Information (admission and discharge)
41202#T840	CAT-MUL	111516/140(111656)	-0.160214	-0.342658	0.0128666	0.0770665	LOGISTIC-BINARY	Diagnoses - main ICD10		100091	Health-related outcomes	2000	Hospital in-patient	2002	Diagnoses	2022	Health-related outcomes > Hospital in-patient > Diagnoses > Summary Information (diagnoses)
20004#1502	CAT-MUL	110825/821(111646)	-0.0637661	-0.135187	0.00622015	0.0770728	LOGISTIC-BINARY	Operation code		100000	UK Biobank Assessment Centre	100071	Verbal interview	100076	Operations	100076	UK Biobank Assessment Centre > Verbal interview > Operations
20003#1141176662	CAT-MUL	111588/58(111646)	-0.260189	-0.561515	0.0164413	0.077107	LOGISTIC-BINARY	Treatment/medication code		100000	UK Biobank Assessment Centre	100071	Verbal interview	100075	Medications	100075	UK Biobank Assessment Centre > Verbal interview > Medications
25082	CONTINUOUS	3542	0.0301182	-0.00329148	0.0635278	0.0772348	LINEAR	Mean FA in posterior corona radiata on FA skeleton (right)		100000	UK Biobank Assessment Centre	100003	Imaging	100	Brain MRI	134	UK Biobank Assessment Centre > Imaging > Brain MRI > Diffusion brain MRI > dMRI skeleton
41210#P233	CAT-MUL	111602/54(111656)	-0.270905	-0.585461	0.0167863	0.0773309	LOGISTIC-BINARY	Operative procedures - secondary OPCS		100091	Health-related outcomes	2000	Hospital in-patient	2005	Operations	2025	Health-related outcomes > Hospital in-patient > Operations > Summary Information (operations)
41225#8	CAT-MUL	3502/746(4248)	-0.073002	-0.154714	0.00735378	0.077344	LOGISTIC-BINARY	Resuscitation methods		100091	Health-related outcomes	2000	Hospital in-patient	2003	Maternity	2023	Health-related outcomes > Hospital in-patient > Maternity > Summary Information (maternity)
20087#164	CAT-MUL	14467/1820(16287)	-0.0446935	-0.0946058	0.00464559	0.0774792	LOGISTIC-BINARY	Types of spread used on bread/crackers		100089	Online follow-up	100090	Diet by 24-hour recall	100101	Bread/pasta/rice yesterday	100101	Online follow-up > Diet by 24-hour recall > Bread/pasta/rice yesterday
41202#L82	CAT-MUL	111316/340(111656)	-0.0999616	-0.21284	0.0092916	0.0776208	LOGISTIC-BINARY	Diagnoses - main ICD10		100091	Health-related outcomes	2000	Hospital in-patient	2002	Diagnoses	2022	Health-related outcomes > Hospital in-patient > Diagnoses > Summary Information (diagnoses)
23286	CONTINUOUS	1310	-0.0482799	-0.101932	0.00537241	0.0777398	LINEAR	Trunk tissue fat percentage	YES	100000	UK Biobank Assessment Centre	100003	Imaging	103	DXA assessment	124	UK Biobank Assessment Centre > Imaging > DXA assessment > Body composition by DXA
20002#1461	CAT-MUL	111601/45(111646)	0.238237	-0.0358817	0.495203	0.0777777	LOGISTIC-BINARY	Non-cancer illness code, self-reported		100000	UK Biobank Assessment Centre	100071	Verbal interview	100074	Medical conditions	100074	UK Biobank Assessment Centre > Verbal interview > Medical conditions
41204#Z916	CAT-MUL	111492/164(111656)	-0.147012	-0.314457	0.012544	0.0777974	LOGISTIC-BINARY	Diagnoses - secondary ICD10		100091	Health-related outcomes	2000	Hospital in-patient	2002	Diagnoses	2022	Health-related outcomes > Hospital in-patient > Diagnoses > Summary Information (diagnoses)
41202#J304	CAT-MUL	111644/12(111656)	0.431988	-0.0752606	0.895767	0.0778849	LOGISTIC-BINARY	Diagnoses - main ICD10		100091	Health-related outcomes	2000	Hospital in-patient	2002	Diagnoses	2022	Health-related outcomes > Hospital in-patient > Diagnoses > Summary Information (diagnoses)
41202#S1220	CAT-MUL	111631/25(111656)	-0.426926	-0.934425	0.0166981	0.0778871	LOGISTIC-BINARY	Diagnoses - main ICD10		100091	Health-related outcomes	2000	Hospital in-patient	2002	Diagnoses	2022	Health-related outcomes > Hospital in-patient > Diagnoses > Summary Information (diagnoses)
20157	CONTINUOUS	25769	0.0108663	-0.00121789	0.0229505	0.0779943	LINEAR	Duration to complete alphanumeric path (trail #2)		100089	Online follow-up	116	Cognitive function online	121	Trail making	121	Online follow-up > Cognitive function online > Trail making
20004#1360	CAT-MUL	110808/838(111646)	0.0597541	-0.00734515	0.125656	0.0781624	LOGISTIC-BINARY	Operation code		100000	UK Biobank Assessment Centre	100071	Verbal interview	100076	Operations	100076	UK Biobank Assessment Centre > Verbal interview > Operations
20084#482	CAT-MUL	16231/56(16287)	-0.264971	-0.573114	0.0176103	0.0782474	LOGISTIC-BINARY	Vitamin and/or mineral supplement use		100089	Online follow-up	100090	Diet by 24-hour recall	100112	Vitamin/mineral supplements yesterday	100112	Online follow-up > Diet by 24-hour recall > Vitamin/mineral supplements yesterday
41204#M1996	CAT-MUL	111626/30(111656)	-0.381421	-0.833058	0.0181474	0.0783339	LOGISTIC-BINARY	Diagnoses - secondary ICD10		100091	Health-related outcomes	2000	Hospital in-patient	2002	Diagnoses	2022	Health-related outcomes > Hospital in-patient > Diagnoses > Summary Information (diagnoses)
20003#1140865416	CAT-MUL	111552/94(111646)	-0.198425	-0.426998	0.0156103	0.0785063	LOGISTIC-BINARY	Treatment/medication code		100000	UK Biobank Assessment Centre	100071	Verbal interview	100075	Medications	100075	UK Biobank Assessment Centre > Verbal interview > Medications
41204#I730	CAT-MUL	111435/221(111656)	-0.125261	-0.267783	0.0115019	0.0785514	LOGISTIC-BINARY	Diagnoses - secondary ICD10		100091	Health-related outcomes	2000	Hospital in-patient	2002	Diagnoses	2022	Health-related outcomes > Hospital in-patient > Diagnoses > Summary Information (diagnoses)
20003#1140867420	CAT-MUL	111634/12(111646)	0.432904	-0.0772201	0.89814	0.0786053	LOGISTIC-BINARY	Treatment/medication code		100000	UK Biobank Assessment Centre	100071	Verbal interview	100075	Medications	100075	UK Biobank Assessment Centre > Verbal interview > Medications
20003#1140867420	CAT-MUL	111634/12(111646)	0.432904	-0.0772201	0.89814	0.0786053	LOGISTIC-BINARY	Treatment/medication code		100000	UK Biobank Assessment Centre	100071	Verbal interview	100075	Medications	100075	UK Biobank Assessment Centre > Verbal interview > Medications
41202#H045	CAT-MUL	111523/133(111656)	0.143522	-0.0199721	0.30026	0.078633	LOGISTIC-BINARY	Diagnoses - main ICD10		100091	Health-related outcomes	2000	Hospital in-patient	2002	Diagnoses	2022	Health-related outcomes > Hospital in-patient > Diagnoses > Summary Information (diagnoses)
20002#1083	CAT-MUL	111607/39(111646)	0.253472	-0.0396793	0.527449	0.0787291	LOGISTIC-BINARY	Non-cancer illness code, self-reported		100000	UK Biobank Assessment Centre	100071	Verbal interview	100074	Medical conditions	100074	UK Biobank Assessment Centre > Verbal interview > Medical conditions
20003#1141171940	CAT-MUL	111605/41(111646)	0.247836	-0.0387712	0.515783	0.0788005	LOGISTIC-BINARY	Treatment/medication code		100000	UK Biobank Assessment Centre	100071	Verbal interview	100075	Medications	100075	UK Biobank Assessment Centre > Verbal interview > Medications
41202#D34	CAT-MUL	111592/64(111656)	-0.244998	-0.529839	0.0175031	0.0788593	LOGISTIC-BINARY	Diagnoses - main ICD10		100091	Health-related outcomes	2000	Hospital in-patient	2002	Diagnoses	2022	Health-related outcomes > Hospital in-patient > Diagnoses > Summary Information (diagnoses)
41204#I258	CAT-MUL	111153/503(111656)	0.0761943	-0.0097975	0.160242	0.0789179	LOGISTIC-BINARY	Diagnoses - secondary ICD10		100091	Health-related outcomes	2000	Hospital in-patient	2002	Diagnoses	2022	Health-related outcomes > Hospital in-patient > Diagnoses > Summary Information (diagnoses)
41200#N152	CAT-MUL	111631/25(111656)	-0.42264	-0.926778	0.0182912	0.0789182	LOGISTIC-BINARY	Operative procedures - main OPCS		100091	Health-related outcomes	2000	Hospital in-patient	2005	Operations	2025	Health-related outcomes > Hospital in-patient > Operations > Summary Information (operations)
6144#2	CAT-MUL	109484/1880(111364)	0.0402375	-0.00492451	0.0848542	0.0789199	LOGISTIC-BINARY	Never eat eggs, dairy, wheat, sugar		100000	UK Biobank Assessment Centre	100025	Touchscreen	100050	Lifestyle and environment	100052	UK Biobank Assessment Centre > Touchscreen > Lifestyle and environment > Diet
41204#S4230	CAT-MUL	111643/13(111656)	-0.644071	-1.42543	0.00817521	0.0789551	LOGISTIC-BINARY	Diagnoses - secondary ICD10		100091	Health-related outcomes	2000	Hospital in-patient	2002	Diagnoses	2022	Health-related outcomes > Hospital in-patient > Diagnoses > Summary Information (diagnoses)
41202#R101	CAT-MUL	110030/1626(111656)	-0.0447278	-0.0949881	0.00482631	0.078967	LOGISTIC-BINARY	Diagnoses - main ICD10		100091	Health-related outcomes	2000	Hospital in-patient	2002	Diagnoses	2022	Health-related outcomes > Hospital in-patient > Diagnoses > Summary Information (diagnoses)
41204#E103	CAT-MUL	111580/76(111656)	-0.22215	-0.479657	0.017092	0.079142	LOGISTIC-BINARY	Diagnoses - secondary ICD10		100091	Health-related outcomes	2000	Hospital in-patient	2002	Diagnoses	2022	Health-related outcomes > Hospital in-patient > Diagnoses > Summary Information (diagnoses)
41202#C859	CAT-MUL	111548/108(111656)	0.158421	-0.022893	0.331533	0.0793714	LOGISTIC-BINARY	Diagnoses - main ICD10		100091	Health-related outcomes	2000	Hospital in-patient	2002	Diagnoses	2022	Health-related outcomes > Hospital in-patient > Diagnoses > Summary Information (diagnoses)
41202#T821	CAT-MUL	111640/16(111656)	0.379495	-0.0676192	0.788105	0.0796755	LOGISTIC-BINARY	Diagnoses - main ICD10		100091	Health-related outcomes	2000	Hospital in-patient	2002	Diagnoses	2022	Health-related outcomes > Hospital in-patient > Diagnoses > Summary Information (diagnoses)
41200#W831	CAT-MUL	111632/24(111656)	0.315045	-0.0533878	0.655301	0.0797044	LOGISTIC-BINARY	Operative procedures - main OPCS		100091	Health-related outcomes	2000	Hospital in-patient	2005	Operations	2025	Health-related outcomes > Hospital in-patient > Operations > Summary Information (operations)
25861	CONTINUOUS	3986	0.026962	-0.00319898	0.057123	0.0797448	LINEAR	Volume of grey matter in Occipital Fusiform Gyrus (right)		100000	UK Biobank Assessment Centre	100003	Imaging	100	Brain MRI	110	UK Biobank Assessment Centre > Imaging > Brain MRI > T1 structural brain MRI
41204#K429	CAT-MUL	111481/175(111656)	-0.140935	-0.302387	0.0131818	0.0797902	LOGISTIC-BINARY	Diagnoses - secondary ICD10		100091	Health-related outcomes	2000	Hospital in-patient	2002	Diagnoses	2022	Health-related outcomes > Hospital in-patient > Diagnoses > Summary Information (diagnoses)
41204#M109	CAT-MUL	111471/185(111656)	0.122623	-0.0172175	0.257494	0.079939	LOGISTIC-BINARY	Diagnoses - secondary ICD10		100091	Health-related outcomes	2000	Hospital in-patient	2002	Diagnoses	2022	Health-related outcomes > Hospital in-patient > Diagnoses > Summary Information (diagnoses)
20002#1659	CAT-MUL	111623/23(111646)	-0.44514	-0.979528	0.0191086	0.0799942	LOGISTIC-BINARY	Non-cancer illness code, self-reported		100000	UK Biobank Assessment Centre	100071	Verbal interview	100074	Medical conditions	100074	UK Biobank Assessment Centre > Verbal interview > Medical conditions
41200#P054	CAT-MUL	111374/282(111656)	0.100171	-0.0137555	0.210695	0.0800652	LOGISTIC-BINARY	Operative procedures - main OPCS		100091	Health-related outcomes	2000	Hospital in-patient	2005	Operations	2025	Health-related outcomes > Hospital in-patient > Operations > Summary Information (operations)
41200#U102	CAT-MUL	111638/18(111656)	0.36126	-0.0638604	0.751244	0.0800825	LOGISTIC-BINARY	Operative procedures - main OPCS		100091	Health-related outcomes	2000	Hospital in-patient	2005	Operations	2025	Health-related outcomes > Hospital in-patient > Operations > Summary Information (operations)
23203	CONTINUOUS	1301	-0.0420762	-0.0892143	0.0050618	0.0801592	LINEAR	L1-L4 BMC (bone mineral content)		100000	UK Biobank Assessment Centre	100003	Imaging	103	DXA assessment	125	UK Biobank Assessment Centre > Imaging > DXA assessment > Bone size, mineral and density by DXA
41230#5KC	CAT-MUL	111291/365(111656)	-0.0953543	-0.203959	0.00989946	0.0803928	LOGISTIC-BINARY	PCT where patients GP was registered		100091	Health-related outcomes	2000	Hospital in-patient	2001	Admission and discharge	2021	Health-related outcomes > Hospital in-patient > Admission and discharge > Summary Information (admission and discharge)
41210#Z734	CAT-MUL	111386/270(111656)	-0.111881	-0.239843	0.0114545	0.0808128	LOGISTIC-BINARY	Operative procedures - secondary OPCS		100091	Health-related outcomes	2000	Hospital in-patient	2005	Operations	2025	Health-related outcomes > Hospital in-patient > Operations > Summary Information (operations)
23213	CONTINUOUS	1294	-0.0487939	-0.10359	0.00600177	0.0808874	LINEAR	Femur total BMD (bone mineral density) T-score (right)		100000	UK Biobank Assessment Centre	100003	Imaging	103	DXA assessment	125	UK Biobank Assessment Centre > Imaging > DXA assessment > Bone size, mineral and density by DXA
23289	INTEGER	1288	-0.0419562	-0.0890822	0.00516978	0.0809455	LINEAR	VAT (visceral adipose tissue) volume	YES	100000	UK Biobank Assessment Centre	100003	Imaging	103	DXA assessment	124	UK Biobank Assessment Centre > Imaging > DXA assessment > Body composition by DXA
41202#M221	CAT-MUL	111639/17(111656)	0.365216	-0.0667521	0.760437	0.0810906	LOGISTIC-BINARY	Diagnoses - main ICD10		100091	Health-related outcomes	2000	Hospital in-patient	2002	Diagnoses	2022	Health-related outcomes > Hospital in-patient > Diagnoses > Summary Information (diagnoses)
23288	INTEGER	1288	-0.041933	-0.089058	0.0051919	0.0811064	LINEAR	VAT (visceral adipose tissue) mass	YES	100000	UK Biobank Assessment Centre	100003	Imaging	103	DXA assessment	124	UK Biobank Assessment Centre > Imaging > DXA assessment > Body composition by DXA
41210#Y392	CAT-MUL	111615/41(111656)	-0.314204	-0.686204	0.0213278	0.0811215	LOGISTIC-BINARY	Operative procedures - secondary OPCS		100091	Health-related outcomes	2000	Hospital in-patient	2005	Operations	2025	Health-related outcomes > Hospital in-patient > Operations > Summary Information (operations)
20002#1136	CAT-MUL	111470/176(111646)	-0.140032	-0.301252	0.0138772	0.0813187	LOGISTIC-BINARY	Non-cancer illness code, self-reported		100000	UK Biobank Assessment Centre	100071	Verbal interview	100074	Medical conditions	100074	UK Biobank Assessment Centre > Verbal interview > Medical conditions
41202#O351	CAT-MUL	111634/22(111656)	-0.452867	-0.998805	0.0217127	0.0814946	LOGISTIC-BINARY	Diagnoses - main ICD10		100091	Health-related outcomes	2000	Hospital in-patient	2002	Diagnoses	2022	Health-related outcomes > Hospital in-patient > Diagnoses > Summary Information (diagnoses)
41204#F102	CAT-MUL	111138/518(111656)	-0.0795427	-0.170245	0.00884295	0.081598	LOGISTIC-BINARY	Diagnoses - secondary ICD10		100091	Health-related outcomes	2000	Hospital in-patient	2002	Diagnoses	2022	Health-related outcomes > Hospital in-patient > Diagnoses > Summary Information (diagnoses)
41202#K591	CAT-MUL	111622/34(111656)	0.267732	-0.0456711	0.559401	0.0815982	LOGISTIC-BINARY	Diagnoses - main ICD10		100091	Health-related outcomes	2000	Hospital in-patient	2002	Diagnoses	2022	Health-related outcomes > Hospital in-patient > Diagnoses > Summary Information (diagnoses)
41202#E063	CAT-MUL	111640/16(111656)	-0.553813	-1.22953	0.018506	0.0818497	LOGISTIC-BINARY	Diagnoses - main ICD10		100091	Health-related outcomes	2000	Hospital in-patient	2002	Diagnoses	2022	Health-related outcomes > Hospital in-patient > Diagnoses > Summary Information (diagnoses)
40002#K746	CAT-MUL	111646/10(111656)	-0.756853	-1.68318	0.00858954	0.0818724	LOGISTIC-BINARY	Contributory (secondary) causes of death: ICD10		100091	Health-related outcomes	100093	Death register	100093	Death register	100093	Health-related outcomes > Death register
20004#1195	CAT-MUL	111564/82(111646)	0.178357	-0.0281142	0.374458	0.0819282	LOGISTIC-BINARY	Operation code		100000	UK Biobank Assessment Centre	100071	Verbal interview	100076	Operations	100076	UK Biobank Assessment Centre > Verbal interview > Operations
41210#Y322	CAT-MUL	111646/10(111656)	-0.766608	-1.70501	0.00855265	0.0820108	LOGISTIC-BINARY	Operative procedures - secondary OPCS		100091	Health-related outcomes	2000	Hospital in-patient	2005	Operations	2025	Health-related outcomes > Hospital in-patient > Operations > Summary Information (operations)
41204#Z961	CAT-MUL	111359/297(111656)	-0.105699	-0.226977	0.011405	0.0820617	LOGISTIC-BINARY	Diagnoses - secondary ICD10		100091	Health-related outcomes	2000	Hospital in-patient	2002	Diagnoses	2022	Health-related outcomes > Hospital in-patient > Diagnoses > Summary Information (diagnoses)
20087#172	CAT-MUL	14944/1343(16287)	0.0488456	-0.00658044	0.103596	0.0821905	LOGISTIC-BINARY	Types of spread used on bread/crackers		100089	Online follow-up	100090	Diet by 24-hour recall	100101	Bread/pasta/rice yesterday	100101	Online follow-up > Diet by 24-hour recall > Bread/pasta/rice yesterday
23269	CONTINUOUS	1110	-0.049949	-0.106292	0.00639423	0.0822356	LINEAR	Leg total mass (left)	YES	100000	UK Biobank Assessment Centre	100003	Imaging	103	DXA assessment	124	UK Biobank Assessment Centre > Imaging > DXA assessment > Body composition by DXA
6159#6	CAT-MUL	102084/9436(111520)	-0.0188777	-0.0402282	0.00236414	0.0823126	LOGISTIC-BINARY	Pain type(s) experienced in last month		100000	UK Biobank Assessment Centre	100025	Touchscreen	100036	Health and medical history	100048	UK Biobank Assessment Centre > Touchscreen > Health and medical history > Pain
6179#2	CAT-MUL	98040/13314(111354)	-0.0161973	-0.0345115	0.00204369	0.0824015	LOGISTIC-BINARY	Mineral and other dietary supplements		100000	UK Biobank Assessment Centre	100025	Touchscreen	100036	Health and medical history	100045	UK Biobank Assessment Centre > Touchscreen > Health and medical history > Medication
40006#D059	CAT-MUL	111628/28(111656)	0.293255	-0.0519741	0.613204	0.0824462	LOGISTIC-BINARY	Type of cancer: ICD10		100091	Health-related outcomes	100092	Cancer register	100092	Cancer register	100092	Health-related outcomes > Cancer register
6164#1	CAT-MUL	32422/78855(111277)	0.0115291	-0.0014721	0.0245513	0.0824469	LOGISTIC-BINARY	Types of physical activity in last 4 weeks		100000	UK Biobank Assessment Centre	100025	Touchscreen	100050	Lifestyle and environment	100054	UK Biobank Assessment Centre > Touchscreen > Lifestyle and environment > Physical activity
41202#G448	CAT-MUL	111642/14(111656)	-0.601426	-1.33975	0.0175194	0.0825476	LOGISTIC-BINARY	Diagnoses - main ICD10		100091	Health-related outcomes	2000	Hospital in-patient	2002	Diagnoses	2022	Health-related outcomes > Hospital in-patient > Diagnoses > Summary Information (diagnoses)
23260	CONTINUOUS	1310	-0.0382701	-0.0815289	0.00498859	0.082879	LINEAR	Arms total mass	YES	100000	UK Biobank Assessment Centre	100003	Imaging	103	DXA assessment	124	UK Biobank Assessment Centre > Imaging > DXA assessment > Body composition by DXA
41210#X704	CAT-MUL	111645/11(111656)	0.448391	-0.0883322	0.937542	0.0828792	LOGISTIC-BINARY	Operative procedures - secondary OPCS		100091	Health-related outcomes	2000	Hospital in-patient	2005	Operations	2025	Health-related outcomes > Hospital in-patient > Operations > Summary Information (operations)
41200#E063	CAT-MUL	111638/18(111656)	0.356649	-0.0669486	0.745232	0.0829345	LOGISTIC-BINARY	Operative procedures - main OPCS		100091	Health-related outcomes	2000	Hospital in-patient	2005	Operations	2025	Health-related outcomes > Hospital in-patient > Operations > Summary Information (operations)
4526	CAT-SIN	34767	-0.0180904	-0.0385516	0.00237088	0.0831238	ORDERED-LOGISTIC	Happiness		100000	UK Biobank Assessment Centre	100025	Touchscreen	100059	Psychosocial factors	100060	UK Biobank Assessment Centre > Touchscreen > Psychosocial factors > Mental health
1389	CAT-SIN	111187	-0.0101986	-0.0217421	0.00134492	0.0833399	ORDERED-LOGISTIC	Pork intake		100000	UK Biobank Assessment Centre	100025	Touchscreen	100050	Lifestyle and environment	100052	UK Biobank Assessment Centre > Touchscreen > Lifestyle and environment > Diet
41210#X652	CAT-MUL	111633/23(111656)	-0.438028	-0.970008	0.0236226	0.0833703	LOGISTIC-BINARY	Operative procedures - secondary OPCS		100091	Health-related outcomes	2000	Hospital in-patient	2005	Operations	2025	Health-related outcomes > Hospital in-patient > Operations > Summary Information (operations)
41205#E88594	CAT-MUL	111645/11(111656)	-0.70183	-1.56309	0.0159699	0.0833977	LOGISTIC-BINARY	Diagnoses - secondary ICD9		100091	Health-related outcomes	2000	Hospital in-patient	2002	Diagnoses	2022	Health-related outcomes > Hospital in-patient > Diagnoses > Summary Information (diagnoses)
41200#A529	CAT-MUL	111622/34(111656)	-0.347096	-0.763414	0.0243831	0.0834854	LOGISTIC-BINARY	Operative procedures - main OPCS		100091	Health-related outcomes	2000	Hospital in-patient	2005	Operations	2025	Health-related outcomes > Hospital in-patient > Operations > Summary Information (operations)
41204#E271	CAT-MUL	111617/39(111656)	0.250245	-0.0439553	0.524824	0.0835058	LOGISTIC-BINARY	Diagnoses - secondary ICD10		100091	Health-related outcomes	2000	Hospital in-patient	2002	Diagnoses	2022	Health-related outcomes > Hospital in-patient > Diagnoses > Summary Information (diagnoses)
20004#1494	CAT-MUL	109907/1739(111646)	-0.0426331	-0.0912556	0.00532972	0.083557	LOGISTIC-BINARY	Operation code		100000	UK Biobank Assessment Centre	100071	Verbal interview	100076	Operations	100076	UK Biobank Assessment Centre > Verbal interview > Operations
41210#X703	CAT-MUL	111638/18(111656)	-0.51195	-1.13744	0.0233095	0.0836124	LOGISTIC-BINARY	Operative procedures - secondary OPCS		100091	Health-related outcomes	2000	Hospital in-patient	2005	Operations	2025	Health-related outcomes > Hospital in-patient > Operations > Summary Information (operations)
20001#1035	CAT-MUL	111581/65(111646)	-0.23836	-0.519724	0.0215232	0.083827	LOGISTIC-BINARY	Cancer code, self-reported		100000	UK Biobank Assessment Centre	100071	Verbal interview	100074	Medical conditions	100074	UK Biobank Assessment Centre > Verbal interview > Medical conditions
41202#C447	CAT-MUL	111591/65(111656)	0.197697	-0.0333288	0.41599	0.083914	LOGISTIC-BINARY	Diagnoses - main ICD10		100091	Health-related outcomes	2000	Hospital in-patient	2002	Diagnoses	2022	Health-related outcomes > Hospital in-patient > Diagnoses > Summary Information (diagnoses)
41246#1530	CAT-MUL	86210/22035(108245)	-0.0131204	-0.028028	0.00174891	0.0841254	LOGISTIC-BINARY	Treatment speciality of consultant (recoded)		100091	Health-related outcomes	2000	Hospital in-patient	2001	Admission and discharge	2021	Health-related outcomes > Hospital in-patient > Admission and discharge > Summary Information (admission and discharge)
41202#N944	CAT-MUL	111636/20(111656)	-0.478562	-1.06363	0.0249228	0.08438	LOGISTIC-BINARY	Diagnoses - main ICD10		100091	Health-related outcomes	2000	Hospital in-patient	2002	Diagnoses	2022	Health-related outcomes > Hospital in-patient > Diagnoses > Summary Information (diagnoses)
41200#Q328	CAT-MUL	111646/10(111656)	-0.755186	-1.68898	0.0121196	0.084431	LOGISTIC-BINARY	Operative procedures - main OPCS		100091	Health-related outcomes	2000	Hospital in-patient	2005	Operations	2025	Health-related outcomes > Hospital in-patient > Operations > Summary Information (operations)
41205#2809	CAT-MUL	111645/11(111656)	0.444897	-0.088171	0.934523	0.0844516	LOGISTIC-BINARY	Diagnoses - secondary ICD9		100091	Health-related outcomes	2000	Hospital in-patient	2002	Diagnoses	2022	Health-related outcomes > Hospital in-patient > Diagnoses > Summary Information (diagnoses)
41210#U354	CAT-MUL	111552/104(111656)	0.158593	-0.0260713	0.334774	0.0845068	LOGISTIC-BINARY	Operative procedures - secondary OPCS		100091	Health-related outcomes	2000	Hospital in-patient	2005	Operations	2025	Health-related outcomes > Hospital in-patient > Operations > Summary Information (operations)
104290	CAT-SIN	16287	-0.0369104	-0.0788592	0.00503832	0.0846202	ORDERED-LOGISTIC	Sweet pepper intake		100089	Online follow-up	100090	Diet by 24-hour recall	100103	Fruit/vegetables yesterday	100103	Online follow-up > Diet by 24-hour recall > Fruit/vegetables yesterday
41245#1620	CAT-MUL	110987/255(111242)	0.103477	-0.0161147	0.219327	0.084756	LOGISTIC-BINARY	Main speciality of consultant (recoded)		100091	Health-related outcomes	2000	Hospital in-patient	2001	Admission and discharge	2021	Health-related outcomes > Hospital in-patient > Admission and discharge > Summary Information (admission and discharge)
41203#6359	CAT-MUL	111332/324(111656)	0.0936227	-0.0143242	0.198685	0.084756	LOGISTIC-BINARY	Diagnoses - main ICD9		100091	Health-related outcomes	2000	Hospital in-patient	2002	Diagnoses	2022	Health-related outcomes > Hospital in-patient > Diagnoses > Summary Information (diagnoses)
41204#T814	CAT-MUL	111333/323(111656)	0.0924764	-0.0142208	0.196169	0.0847563	LOGISTIC-BINARY	Diagnoses - secondary ICD10		100091	Health-related outcomes	2000	Hospital in-patient	2002	Diagnoses	2022	Health-related outcomes > Hospital in-patient > Diagnoses > Summary Information (diagnoses)
41210#Z716	CAT-MUL	111607/49(111656)	0.22462	-0.0397459	0.472743	0.084885	LOGISTIC-BINARY	Operative procedures - secondary OPCS		100091	Health-related outcomes	2000	Hospital in-patient	2005	Operations	2025	Health-related outcomes > Hospital in-patient > Operations > Summary Information (operations)
41200#J183	CAT-MUL	109064/2592(111656)	-0.0348313	-0.0746848	0.00458881	0.0849897	LOGISTIC-BINARY	Operative procedures - main OPCS		100091	Health-related outcomes	2000	Hospital in-patient	2005	Operations	2025	Health-related outcomes > Hospital in-patient > Operations > Summary Information (operations)
41204#S399	CAT-MUL	111636/20(111656)	0.338254	-0.0659723	0.709471	0.0851733	LOGISTIC-BINARY	Diagnoses - secondary ICD10		100091	Health-related outcomes	2000	Hospital in-patient	2002	Diagnoses	2022	Health-related outcomes > Hospital in-patient > Diagnoses > Summary Information (diagnoses)
41210#Q221	CAT-MUL	109709/1947(111656)	0.0390487	-0.00568077	0.0832611	0.0852246	LOGISTIC-BINARY	Operative procedures - secondary OPCS		100091	Health-related outcomes	2000	Hospital in-patient	2005	Operations	2025	Health-related outcomes > Hospital in-patient > Operations > Summary Information (operations)
41210#X338	CAT-MUL	111631/25(111656)	0.305617	-0.0582571	0.641604	0.0852371	LOGISTIC-BINARY	Operative procedures - secondary OPCS		100091	Health-related outcomes	2000	Hospital in-patient	2005	Operations	2025	Health-related outcomes > Hospital in-patient > Operations > Summary Information (operations)
41200#B323	CAT-MUL	111607/49(111656)	-0.278866	-0.612139	0.0243387	0.0852734	LOGISTIC-BINARY	Operative procedures - main OPCS		100091	Health-related outcomes	2000	Hospital in-patient	2005	Operations	2025	Health-related outcomes > Hospital in-patient > Operations > Summary Information (operations)
41204#M2407	CAT-MUL	111644/12(111656)	-0.649138	-1.45408	0.0215346	0.0853329	LOGISTIC-BINARY	Diagnoses - secondary ICD10		100091	Health-related outcomes	2000	Hospital in-patient	2002	Diagnoses	2022	Health-related outcomes > Hospital in-patient > Diagnoses > Summary Information (diagnoses)
41204#M6289	CAT-MUL	111645/11(111656)	-0.706776	-1.5864	0.0171992	0.0853356	LOGISTIC-BINARY	Diagnoses - secondary ICD10		100091	Health-related outcomes	2000	Hospital in-patient	2002	Diagnoses	2022	Health-related outcomes > Hospital in-patient > Diagnoses > Summary Information (diagnoses)
41204#K514	CAT-MUL	111630/26(111656)	-0.403218	-0.893789	0.0272411	0.0854245	LOGISTIC-BINARY	Diagnoses - secondary ICD10		100091	Health-related outcomes	2000	Hospital in-patient	2002	Diagnoses	2022	Health-related outcomes > Hospital in-patient > Diagnoses > Summary Information (diagnoses)
41202#I739	CAT-MUL	111588/68(111656)	-0.231167	-0.505379	0.0225063	0.0855515	LOGISTIC-BINARY	Diagnoses - main ICD10		100091	Health-related outcomes	2000	Hospital in-patient	2002	Diagnoses	2022	Health-related outcomes > Hospital in-patient > Diagnoses > Summary Information (diagnoses)
20156	CONTINUOUS	25769	0.0106066	-0.00148719	0.0227004	0.0856217	LINEAR	Duration to complete numeric path (trail #1)		100089	Online follow-up	116	Cognitive function online	121	Trail making	121	Online follow-up > Cognitive function online > Trail making
41200#M779	CAT-MUL	111623/33(111656)	-0.34925	-0.771427	0.0271607	0.0858018	LOGISTIC-BINARY	Operative procedures - main OPCS		100091	Health-related outcomes	2000	Hospital in-patient	2005	Operations	2025	Health-related outcomes > Hospital in-patient > Operations > Summary Information (operations)
41229#5N5	CAT-MUL	111535/121(111656)	-0.16728	-0.363718	0.0184032	0.0858545	LOGISTIC-BINARY	PCT responsible for patient data		100091	Health-related outcomes	2000	Hospital in-patient	2001	Admission and discharge	2021	Health-related outcomes > Hospital in-patient > Admission and discharge > Summary Information (admission and discharge)
41204#E220	CAT-MUL	111640/16(111656)	0.374396	-0.0756227	0.785906	0.0858594	LOGISTIC-BINARY	Diagnoses - secondary ICD10		100091	Health-related outcomes	2000	Hospital in-patient	2002	Diagnoses	2022	Health-related outcomes > Hospital in-patient > Diagnoses > Summary Information (diagnoses)
103200	CAT-SIN	16278	-0.0621674	-0.133103	0.00876818	0.0858651	ORDERED-LOGISTIC	Prawns intake		100089	Online follow-up	100090	Diet by 24-hour recall	100106	Meat/fish yesterday	100106	Online follow-up > Diet by 24-hour recall > Meat/fish yesterday
41204#M755	CAT-MUL	111552/104(111656)	0.158018	-0.0268171	0.334301	0.0858836	LOGISTIC-BINARY	Diagnoses - secondary ICD10		100091	Health-related outcomes	2000	Hospital in-patient	2002	Diagnoses	2022	Health-related outcomes > Hospital in-patient > Diagnoses > Summary Information (diagnoses)
90188	CONTINUOUS	25211	0.0108604	-0.00153449	0.0232552	0.0859182	LINEAR	Sample rate average		100088	Additional exposures	1008	Physical activity measurement	1013	Raw accelerometer statistics	1013	Additional exposures > Physical activity measurement > Raw accelerometer statistics
25467	CONTINUOUS	3542	-0.0290882	-0.0622901	0.00411367	0.0859362	LINEAR	Mean ISOVF in posterior corona radiata on FA skeleton (left)		100000	UK Biobank Assessment Centre	100003	Imaging	100	Brain MRI	134	UK Biobank Assessment Centre > Imaging > Brain MRI > Diffusion brain MRI > dMRI skeleton
25339	CONTINUOUS	3542	-0.053988	-0.115602	0.0076258	0.0859911	ORDERED-LOGISTIC	Mean L3 in superior fronto-occipital fasciculus on FA skeleton (left)		100000	UK Biobank Assessment Centre	100003	Imaging	100	Brain MRI	134	UK Biobank Assessment Centre > Imaging > Brain MRI > Diffusion brain MRI > dMRI skeleton
41210#U091	CAT-MUL	111484/172(111656)	0.124654	-0.0205048	0.264418	0.0860882	LOGISTIC-BINARY	Operative procedures - secondary OPCS		100091	Health-related outcomes	2000	Hospital in-patient	2005	Operations	2025	Health-related outcomes > Hospital in-patient > Operations > Summary Information (operations)
41204#Z121	CAT-MUL	111562/94(111656)	-0.192558	-0.419936	0.0204707	0.0861722	LOGISTIC-BINARY	Diagnoses - secondary ICD10		100091	Health-related outcomes	2000	Hospital in-patient	2002	Diagnoses	2022	Health-related outcomes > Hospital in-patient > Diagnoses > Summary Information (diagnoses)
41210#U221	CAT-MUL	111630/26(111656)	0.299913	-0.0580682	0.630827	0.0862465	LOGISTIC-BINARY	Operative procedures - secondary OPCS		100091	Health-related outcomes	2000	Hospital in-patient	2005	Operations	2025	Health-related outcomes > Hospital in-patient > Operations > Summary Information (operations)
41200#M013	CAT-MUL	111604/52(111656)	0.217631	-0.0393298	0.459263	0.0862567	LOGISTIC-BINARY	Operative procedures - main OPCS		100091	Health-related outcomes	2000	Hospital in-patient	2005	Operations	2025	Health-related outcomes > Hospital in-patient > Operations > Summary Information (operations)
41202#K388	CAT-MUL	111628/28(111656)	0.288788	-0.0554229	0.607774	0.0862896	LOGISTIC-BINARY	Diagnoses - main ICD10		100091	Health-related outcomes	2000	Hospital in-patient	2002	Diagnoses	2022	Health-related outcomes > Hospital in-patient > Diagnoses > Summary Information (diagnoses)
41202#K913	CAT-MUL	111622/34(111656)	0.26534	-0.050179	0.558764	0.0863532	LOGISTIC-BINARY	Diagnoses - main ICD10		100091	Health-related outcomes	2000	Hospital in-patient	2002	Diagnoses	2022	Health-related outcomes > Hospital in-patient > Diagnoses > Summary Information (diagnoses)
41204#A099	CAT-MUL	111221/435(111656)	0.0796641	-0.0125438	0.169607	0.0863552	LOGISTIC-BINARY	Diagnoses - secondary ICD10		100091	Health-related outcomes	2000	Hospital in-patient	2002	Diagnoses	2022	Health-related outcomes > Hospital in-patient > Diagnoses > Summary Information (diagnoses)
41202#D410	CAT-MUL	111641/15(111656)	0.383425	-0.0786234	0.805615	0.0863772	LOGISTIC-BINARY	Diagnoses - main ICD10		100091	Health-related outcomes	2000	Hospital in-patient	2002	Diagnoses	2022	Health-related outcomes > Hospital in-patient > Diagnoses > Summary Information (diagnoses)
41200#B318	CAT-MUL	111636/20(111656)	0.335951	-0.066918	0.706361	0.0863788	LOGISTIC-BINARY	Operative procedures - main OPCS		100091	Health-related outcomes	2000	Hospital in-patient	2005	Operations	2025	Health-related outcomes > Hospital in-patient > Operations > Summary Information (operations)
20004#1452	CAT-MUL	111608/38(111646)	-0.320224	-0.706696	0.0269461	0.0864204	LOGISTIC-BINARY	Operation code		100000	UK Biobank Assessment Centre	100071	Verbal interview	100076	Operations	100076	UK Biobank Assessment Centre > Verbal interview > Operations
41204#M0690	CAT-MUL	111572/84(111656)	0.174079	-0.0303902	0.368278	0.0864326	LOGISTIC-BINARY	Diagnoses - secondary ICD10		100091	Health-related outcomes	2000	Hospital in-patient	2002	Diagnoses	2022	Health-related outcomes > Hospital in-patient > Diagnoses > Summary Information (diagnoses)
41200#H564	CAT-MUL	111621/35(111656)	0.261802	-0.0494174	0.551495	0.0864428	LOGISTIC-BINARY	Operative procedures - main OPCS		100091	Health-related outcomes	2000	Hospital in-patient	2005	Operations	2025	Health-related outcomes > Hospital in-patient > Operations > Summary Information (operations)
41204#N952	CAT-MUL	111583/73(111656)	-0.221182	-0.484183	0.0224735	0.0865472	LOGISTIC-BINARY	Diagnoses - secondary ICD10		100091	Health-related outcomes	2000	Hospital in-patient	2002	Diagnoses	2022	Health-related outcomes > Hospital in-patient > Diagnoses > Summary Information (diagnoses)
20002#1627	CAT-MUL	111583/63(111646)	0.199395	-0.0357186	0.421335	0.086563	LOGISTIC-BINARY	Non-cancer illness code, self-reported		100000	UK Biobank Assessment Centre	100071	Verbal interview	100074	Medical conditions	100074	UK Biobank Assessment Centre > Verbal interview > Medical conditions
41204#W105	CAT-MUL	111634/22(111656)	-0.446644	-0.995105	0.0285477	0.0865691	LOGISTIC-BINARY	Diagnoses - secondary ICD10		100091	Health-related outcomes	2000	Hospital in-patient	2002	Diagnoses	2022	Health-related outcomes > Hospital in-patient > Diagnoses > Summary Information (diagnoses)
20004#1548	CAT-MUL	111619/27(111646)	0.293831	-0.057074	0.618635	0.0867008	LOGISTIC-BINARY	Operation code		100000	UK Biobank Assessment Centre	100071	Verbal interview	100076	Operations	100076	UK Biobank Assessment Centre > Verbal interview > Operations
41202#D432	CAT-MUL	111638/18(111656)	0.351909	-0.0713125	0.739976	0.0867216	LOGISTIC-BINARY	Diagnoses - main ICD10		100091	Health-related outcomes	2000	Hospital in-patient	2002	Diagnoses	2022	Health-related outcomes > Hospital in-patient > Diagnoses > Summary Information (diagnoses)
20155	INTEGER	26737	0.0103717	-0.00149603	0.0222395	0.0867292	LINEAR	Interval between previous point and current one in alphanumeric path (trail #2)		100089	Online follow-up	116	Cognitive function online	121	Trail making	121	Online follow-up > Cognitive function online > Trail making
41210#Z923	CAT-MUL	111449/207(111656)	0.113504	-0.0187702	0.241238	0.0868333	LOGISTIC-BINARY	Operative procedures - secondary OPCS		100091	Health-related outcomes	2000	Hospital in-patient	2005	Operations	2025	Health-related outcomes > Hospital in-patient > Operations > Summary Information (operations)
41200#F481	CAT-MUL	111645/11(111656)	0.439282	-0.0930377	0.924704	0.0868503	LOGISTIC-BINARY	Operative procedures - main OPCS		100091	Health-related outcomes	2000	Hospital in-patient	2005	Operations	2025	Health-related outcomes > Hospital in-patient > Operations > Summary Information (operations)
41204#M932	CAT-MUL	111642/14(111656)	0.39511	-0.0826312	0.830552	0.0868859	LOGISTIC-BINARY	Diagnoses - secondary ICD10		100091	Health-related outcomes	2000	Hospital in-patient	2002	Diagnoses	2022	Health-related outcomes > Hospital in-patient > Diagnoses > Summary Information (diagnoses)
4106	CONTINUOUS	33438	0.00932803	-0.00135298	0.020009	0.0869511	LINEAR	Heel bone mineral density (BMD) T-score, automated (left)		100000	UK Biobank Assessment Centre	100006	Physical measures	100018	Bone-densitometry of heel	100018	UK Biobank Assessment Centre > Physical measures > Bone-densitometry of heel
102770	CAT-SIN	16287	-0.0931031	-0.199713	0.0135067	0.0869744	ORDERED-LOGISTIC	Couscous intake		100089	Online follow-up	100090	Diet by 24-hour recall	100101	Bread/pasta/rice yesterday	100101	Online follow-up > Diet by 24-hour recall > Bread/pasta/rice yesterday
4104	CONTINUOUS	33438	0.00932638	-0.00135463	0.0200074	0.087007	LINEAR	Heel quantitative ultrasound index (QUI), direct entry (left)		100000	UK Biobank Assessment Centre	100006	Physical measures	100018	Bone-densitometry of heel	100018	UK Biobank Assessment Centre > Physical measures > Bone-densitometry of heel
41203#6110	CAT-MUL	111645/11(111656)	-0.70158	-1.5802	0.0206536	0.0870174	LOGISTIC-BINARY	Diagnoses - main ICD9		100091	Health-related outcomes	2000	Hospital in-patient	2002	Diagnoses	2022	Health-related outcomes > Hospital in-patient > Diagnoses > Summary Information (diagnoses)
25859	CONTINUOUS	3986	0.0258062	-0.00377167	0.0553841	0.0872409	LINEAR	Volume of grey matter in Temporal Occipital Fusiform Cortex (right)		100000	UK Biobank Assessment Centre	100003	Imaging	100	Brain MRI	110	UK Biobank Assessment Centre > Imaging > Brain MRI > T1 structural brain MRI
20003#1141193346	CAT-MUL	111616/30(111646)	-0.366542	-0.813276	0.028798	0.0872428	LOGISTIC-BINARY	Treatment/medication code		100000	UK Biobank Assessment Centre	100071	Verbal interview	100075	Medications	100075	UK Biobank Assessment Centre > Verbal interview > Medications
41200#U543	CAT-MUL	111617/39(111656)	-0.31595	-0.698048	0.0277558	0.0872731	LOGISTIC-BINARY	Operative procedures - main OPCS		100091	Health-related outcomes	2000	Hospital in-patient	2005	Operations	2025	Health-related outcomes > Hospital in-patient > Operations > Summary Information (operations)
41230#5LA	CAT-MUL	111581/75(111656)	-0.218032	-0.477543	0.0230181	0.0873126	LOGISTIC-BINARY	PCT where patients GP was registered		100091	Health-related outcomes	2000	Hospital in-patient	2001	Admission and discharge	2021	Health-related outcomes > Hospital in-patient > Admission and discharge > Summary Information (admission and discharge)
23210	CONTINUOUS	1303	-0.0457805	-0.0982853	0.00672418	0.0874028	LINEAR	Femur shaft BMD (bone mineral density) (right)		100000	UK Biobank Assessment Centre	100003	Imaging	103	DXA assessment	125	UK Biobank Assessment Centre > Imaging > DXA assessment > Bone size, mineral and density by DXA
41210#U123	CAT-MUL	111645/11(111656)	-0.695332	-1.56456	0.0224623	0.0874264	LOGISTIC-BINARY	Operative procedures - secondary OPCS		100091	Health-related outcomes	2000	Hospital in-patient	2005	Operations	2025	Health-related outcomes > Hospital in-patient > Operations > Summary Information (operations)
41202#H400	CAT-MUL	111603/53(111656)	-0.264041	-0.580976	0.0258022	0.0874742	LOGISTIC-BINARY	Diagnoses - main ICD10		100091	Health-related outcomes	2000	Hospital in-patient	2002	Diagnoses	2022	Health-related outcomes > Hospital in-patient > Diagnoses > Summary Information (diagnoses)
41204#Z947	CAT-MUL	111637/19(111656)	-0.487107	-1.08922	0.0296576	0.0875157	LOGISTIC-BINARY	Diagnoses - secondary ICD10		100091	Health-related outcomes	2000	Hospital in-patient	2002	Diagnoses	2022	Health-related outcomes > Hospital in-patient > Diagnoses > Summary Information (diagnoses)
41204#K295	CAT-MUL	111432/224(111656)	-0.120317	-0.261222	0.0149699	0.0875279	LOGISTIC-BINARY	Diagnoses - secondary ICD10		100091	Health-related outcomes	2000	Hospital in-patient	2002	Diagnoses	2022	Health-related outcomes > Hospital in-patient > Diagnoses > Summary Information (diagnoses)
1060	INTEGER	84611	0.0115668	-0.0017027	0.0248363	0.0875475	ORDERED-LOGISTIC	Time spent outdoors in winter		100000	UK Biobank Assessment Centre	100025	Touchscreen	100050	Lifestyle and environment	100055	UK Biobank Assessment Centre > Touchscreen > Lifestyle and environment > Sun exposure
41202#S8280	CAT-MUL	111280/376(111656)	-0.091969	-0.199201	0.0119986	0.0876924	LOGISTIC-BINARY	Diagnoses - main ICD10		100091	Health-related outcomes	2000	Hospital in-patient	2002	Diagnoses	2022	Health-related outcomes > Hospital in-patient > Diagnoses > Summary Information (diagnoses)
104130	CAT-SIN	16283	0.0618722	-0.00916678	0.132911	0.0878255	ORDERED-LOGISTIC	Beetroot intake		100089	Online follow-up	100090	Diet by 24-hour recall	100103	Fruit/vegetables yesterday	100103	Online follow-up > Diet by 24-hour recall > Fruit/vegetables yesterday
25853	CONTINUOUS	3986	0.0240185	-0.00357217	0.0516092	0.0879509	LINEAR	Volume of grey matter in Lingual Gyrus (right)		100000	UK Biobank Assessment Centre	100003	Imaging	100	Brain MRI	110	UK Biobank Assessment Centre > Imaging > Brain MRI > T1 structural brain MRI
20003#1140911636	CAT-MUL	111612/34(111646)	0.263163	-0.051369	0.555757	0.0880016	LOGISTIC-BINARY	Treatment/medication code		100000	UK Biobank Assessment Centre	100071	Verbal interview	100075	Medications	100075	UK Biobank Assessment Centre > Verbal interview > Medications
20003#1140911636	CAT-MUL	111612/34(111646)	0.263163	-0.051369	0.555757	0.0880016	LOGISTIC-BINARY	Treatment/medication code		100000	UK Biobank Assessment Centre	100071	Verbal interview	100075	Medications	100075	UK Biobank Assessment Centre > Verbal interview > Medications
41204#S711	CAT-MUL	111644/12(111656)	0.418809	-0.0902561	0.882786	0.0880671	LOGISTIC-BINARY	Diagnoses - secondary ICD10		100091	Health-related outcomes	2000	Hospital in-patient	2002	Diagnoses	2022	Health-related outcomes > Hospital in-patient > Diagnoses > Summary Information (diagnoses)
20003#1140879404	CAT-MUL	111591/55(111646)	0.21144	-0.039587	0.447722	0.0881649	LOGISTIC-BINARY	Treatment/medication code		100000	UK Biobank Assessment Centre	100071	Verbal interview	100075	Medications	100075	UK Biobank Assessment Centre > Verbal interview > Medications
20003#1140879404	CAT-MUL	111591/55(111646)	0.21144	-0.039587	0.447722	0.0881649	LOGISTIC-BINARY	Treatment/medication code		100000	UK Biobank Assessment Centre	100071	Verbal interview	100075	Medications	100075	UK Biobank Assessment Centre > Verbal interview > Medications
41200#V548	CAT-MUL	111629/27(111656)	0.292711	-0.058722	0.617663	0.0881914	LOGISTIC-BINARY	Operative procedures - main OPCS		100091	Health-related outcomes	2000	Hospital in-patient	2005	Operations	2025	Health-related outcomes > Hospital in-patient > Operations > Summary Information (operations)
3144	CONTINUOUS	65684	0.00651435	-0.00097505	0.0140037	0.0882316	LINEAR	Heel Broadband ultrasound attenuation, direct entry		100000	UK Biobank Assessment Centre	100006	Physical measures	100018	Bone-densitometry of heel	100018	UK Biobank Assessment Centre > Physical measures > Bone-densitometry of heel
41202#C809	CAT-MUL	111645/11(111656)	-0.689233	-1.55249	0.0245275	0.0882642	LOGISTIC-BINARY	Diagnoses - main ICD10		100091	Health-related outcomes	2000	Hospital in-patient	2002	Diagnoses	2022	Health-related outcomes > Hospital in-patient > Diagnoses > Summary Information (diagnoses)
23312	CONTINUOUS	1310	-0.0407281	-0.0875735	0.00611734	0.0883196	LINEAR	Spine BMC (bone mineral content)		100000	UK Biobank Assessment Centre	100003	Imaging	103	DXA assessment	125	UK Biobank Assessment Centre > Imaging > DXA assessment > Bone size, mineral and density by DXA
41202#K512	CAT-MUL	111562/94(111656)	0.164483	-0.029637	0.349276	0.0883644	LOGISTIC-BINARY	Diagnoses - main ICD10		100091	Health-related outcomes	2000	Hospital in-patient	2002	Diagnoses	2022	Health-related outcomes > Hospital in-patient > Diagnoses > Summary Information (diagnoses)
41203#9590	CAT-MUL	111646/10(111656)	0.455917	-0.0998038	0.962497	0.0883829	LOGISTIC-BINARY	Diagnoses - main ICD9		100091	Health-related outcomes	2000	Hospital in-patient	2002	Diagnoses	2022	Health-related outcomes > Hospital in-patient > Diagnoses > Summary Information (diagnoses)
41230#5KP	CAT-MUL	111543/113(111656)	-0.173332	-0.378793	0.020358	0.0884018	LOGISTIC-BINARY	PCT where patients GP was registered		100091	Health-related outcomes	2000	Hospital in-patient	2001	Admission and discharge	2021	Health-related outcomes > Hospital in-patient > Admission and discharge > Summary Information (admission and discharge)
41204#R31	CAT-MUL	111106/550(111656)	-0.0752524	-0.162974	0.0102929	0.0885886	LOGISTIC-BINARY	Diagnoses - secondary ICD10		100091	Health-related outcomes	2000	Hospital in-patient	2002	Diagnoses	2022	Health-related outcomes > Hospital in-patient > Diagnoses > Summary Information (diagnoses)
41204#Z878	CAT-MUL	111504/152(111656)	0.130919	-0.0229473	0.278744	0.0886339	LOGISTIC-BINARY	Diagnoses - secondary ICD10		100091	Health-related outcomes	2000	Hospital in-patient	2002	Diagnoses	2022	Health-related outcomes > Hospital in-patient > Diagnoses > Summary Information (diagnoses)
24019	CONTINUOUS	109764	-0.0050255	-0.0108118	0.0007608	0.0887056	LINEAR	Particulate matter air pollution (pm10); 2007		100088	Additional exposures	113	Local environment	114	Residential air pollution	114	Additional exposures > Local environment > Residential air pollution
20003#1141156644	CAT-MUL	111313/333(111646)	-0.0974404	-0.211604	0.0130159	0.0889138	LOGISTIC-BINARY	Treatment/medication code		100000	UK Biobank Assessment Centre	100071	Verbal interview	100075	Medications	100075	UK Biobank Assessment Centre > Verbal interview > Medications
20004#1542	CAT-MUL	111358/288(111646)	-0.105315	-0.228887	0.013923	0.0889494	LOGISTIC-BINARY	Operation code		100000	UK Biobank Assessment Centre	100071	Verbal interview	100076	Operations	100076	UK Biobank Assessment Centre > Verbal interview > Operations
41204#H109	CAT-MUL	111633/23(111656)	-0.429198	-0.959155	0.0320202	0.088977	LOGISTIC-BINARY	Diagnoses - secondary ICD10		100091	Health-related outcomes	2000	Hospital in-patient	2002	Diagnoses	2022	Health-related outcomes > Hospital in-patient > Diagnoses > Summary Information (diagnoses)
41202#M2336	CAT-MUL	111590/66(111656)	-0.232633	-0.511799	0.0252334	0.0889906	LOGISTIC-BINARY	Diagnoses - main ICD10		100091	Health-related outcomes	2000	Hospital in-patient	2002	Diagnoses	2022	Health-related outcomes > Hospital in-patient > Diagnoses > Summary Information (diagnoses)
41205#5368	CAT-MUL	111644/12(111656)	0.422703	-0.0907842	0.894346	0.0890688	LOGISTIC-BINARY	Diagnoses - secondary ICD9		100091	Health-related outcomes	2000	Hospital in-patient	2002	Diagnoses	2022	Health-related outcomes > Hospital in-patient > Diagnoses > Summary Information (diagnoses)
41202#M518	CAT-MUL	111634/22(111656)	0.320722	-0.0666188	0.677362	0.0890901	LOGISTIC-BINARY	Diagnoses - main ICD10		100091	Health-related outcomes	2000	Hospital in-patient	2002	Diagnoses	2022	Health-related outcomes > Hospital in-patient > Diagnoses > Summary Information (diagnoses)
6154#5	CAT-MUL	106588/3879(110467)	0.0275324	-0.00434789	0.059151	0.0891856	LOGISTIC-BINARY	Medication for pain relief, constipation, heartburn		100000	UK Biobank Assessment Centre	100025	Touchscreen	100036	Health and medical history	100045	UK Biobank Assessment Centre > Touchscreen > Health and medical history > Medication
41200#M538	CAT-MUL	111465/191(111656)	-0.130108	-0.283626	0.0166858	0.0892444	LOGISTIC-BINARY	Operative procedures - main OPCS		100091	Health-related outcomes	2000	Hospital in-patient	2005	Operations	2025	Health-related outcomes > Hospital in-patient > Operations > Summary Information (operations)
41210#K611	CAT-MUL	111592/64(111656)	0.196279	-0.0370376	0.416687	0.0892518	LOGISTIC-BINARY	Operative procedures - secondary OPCS		100091	Health-related outcomes	2000	Hospital in-patient	2005	Operations	2025	Health-related outcomes > Hospital in-patient > Operations > Summary Information (operations)
3436	INTEGER	10158	0.0170825	-0.00262685	0.0367918	0.0893605	LINEAR	Age started smoking in current smokers		100000	UK Biobank Assessment Centre	100025	Touchscreen	100050	Lifestyle and environment	100058	UK Biobank Assessment Centre > Touchscreen > Lifestyle and environment > Smoking
41200#H051	CAT-MUL	111646/10(111656)	0.456568	-0.103337	0.964477	0.0893629	LOGISTIC-BINARY	Operative procedures - main OPCS		100091	Health-related outcomes	2000	Hospital in-patient	2005	Operations	2025	Health-related outcomes > Hospital in-patient > Operations > Summary Information (operations)
41204#Z033	CAT-MUL	111621/35(111656)	0.258818	-0.0517011	0.547955	0.0894305	LOGISTIC-BINARY	Diagnoses - secondary ICD10		100091	Health-related outcomes	2000	Hospital in-patient	2002	Diagnoses	2022	Health-related outcomes > Hospital in-patient > Diagnoses > Summary Information (diagnoses)
23265	CONTINUOUS	1310	-0.0440066	-0.0948114	0.00679823	0.0895051	LINEAR	Gynoid total mass	YES	100000	UK Biobank Assessment Centre	100003	Imaging	103	DXA assessment	124	UK Biobank Assessment Centre > Imaging > DXA assessment > Body composition by DXA
20003#1140870512	CAT-MUL	111626/20(111646)	0.333061	-0.0714901	0.703585	0.0899058	LOGISTIC-BINARY	Treatment/medication code		100000	UK Biobank Assessment Centre	100071	Verbal interview	100075	Medications	100075	UK Biobank Assessment Centre > Verbal interview > Medications
20003#1140870512	CAT-MUL	111626/20(111646)	0.333061	-0.0714901	0.703585	0.0899058	LOGISTIC-BINARY	Treatment/medication code		100000	UK Biobank Assessment Centre	100071	Verbal interview	100075	Medications	100075	UK Biobank Assessment Centre > Verbal interview > Medications
20003#1140862628	CAT-MUL	111421/225(111646)	-0.119208	-0.259869	0.015859	0.0899516	LOGISTIC-BINARY	Treatment/medication code		100000	UK Biobank Assessment Centre	100071	Verbal interview	100075	Medications	100075	UK Biobank Assessment Centre > Verbal interview > Medications
3466	CAT-SIN	9808	0.0312339	-0.00488154	0.0673494	0.0900926	ORDERED-LOGISTIC	Time from waking to first cigarette		100000	UK Biobank Assessment Centre	100025	Touchscreen	100050	Lifestyle and environment	100058	UK Biobank Assessment Centre > Touchscreen > Lifestyle and environment > Smoking
41210#W152	CAT-MUL	111642/14(111656)	0.390291	-0.0865345	0.82533	0.0901933	LOGISTIC-BINARY	Operative procedures - secondary OPCS		100091	Health-related outcomes	2000	Hospital in-patient	2005	Operations	2025	Health-related outcomes > Hospital in-patient > Operations > Summary Information (operations)
41204#S4210	CAT-MUL	111625/31(111656)	-0.357429	-0.796266	0.0323783	0.0901968	LOGISTIC-BINARY	Diagnoses - secondary ICD10		100091	Health-related outcomes	2000	Hospital in-patient	2002	Diagnoses	2022	Health-related outcomes > Hospital in-patient > Diagnoses > Summary Information (diagnoses)
41210#N303	CAT-MUL	111623/33(111656)	-0.342427	-0.762168	0.0319686	0.0902583	LOGISTIC-BINARY	Operative procedures - secondary OPCS		100091	Health-related outcomes	2000	Hospital in-patient	2005	Operations	2025	Health-related outcomes > Hospital in-patient > Operations > Summary Information (operations)
40006#C56	CAT-MUL	111480/176(111656)	0.121631	-0.0218946	0.25984	0.0903282	LOGISTIC-BINARY	Type of cancer: ICD10		100091	Health-related outcomes	100092	Cancer register	100092	Cancer register	100092	Health-related outcomes > Cancer register
20150	CONTINUOUS	87030	0.00430924	-0.000677962	0.00929645	0.0903545	LINEAR	Forced expiratory volume in 1-second (FEV1), Best measure		100000	UK Biobank Assessment Centre	100006	Physical measures	100020	Spirometry	100020	UK Biobank Assessment Centre > Physical measures > Spirometry
41201#W509	CAT-MUL	111629/27(111656)	-0.388261	-0.86745	0.0334549	0.0904539	LOGISTIC-BINARY	External causes		100091	Health-related outcomes	2000	Hospital in-patient	2002	Diagnoses	2022	Health-related outcomes > Hospital in-patient > Diagnoses > Summary Information (diagnoses)
41230#5J8	CAT-MUL	111618/38(111656)	0.247181	-0.049925	0.524464	0.0904621	LOGISTIC-BINARY	PCT where patients GP was registered		100091	Health-related outcomes	2000	Hospital in-patient	2001	Admission and discharge	2021	Health-related outcomes > Hospital in-patient > Admission and discharge > Summary Information (admission and discharge)
41210#Y669	CAT-MUL	111631/25(111656)	0.299859	-0.0632946	0.634941	0.090555	LOGISTIC-BINARY	Operative procedures - secondary OPCS		100091	Health-related outcomes	2000	Hospital in-patient	2005	Operations	2025	Health-related outcomes > Hospital in-patient > Operations > Summary Information (operations)
41204#M758	CAT-MUL	111481/175(111656)	-0.135982	-0.297237	0.0179435	0.0905745	LOGISTIC-BINARY	Diagnoses - secondary ICD10		100091	Health-related outcomes	2000	Hospital in-patient	2002	Diagnoses	2022	Health-related outcomes > Hospital in-patient > Diagnoses > Summary Information (diagnoses)
90191	CONTINUOUS	25211	0.0107011	-0.00169305	0.0230953	0.0905988	LINEAR	Sample rate maximum		100088	Additional exposures	1008	Physical activity measurement	1013	Raw accelerometer statistics	1013	Additional exposures > Physical activity measurement > Raw accelerometer statistics
41204#Z967	CAT-MUL	111605/51(111656)	-0.266319	-0.589468	0.0286874	0.0906686	LOGISTIC-BINARY	Diagnoses - secondary ICD10		100091	Health-related outcomes	2000	Hospital in-patient	2002	Diagnoses	2022	Health-related outcomes > Hospital in-patient > Diagnoses > Summary Information (diagnoses)
41204#I219	CAT-MUL	111538/118(111656)	0.146832	-0.0272598	0.31337	0.0906984	LOGISTIC-BINARY	Diagnoses - secondary ICD10		100091	Health-related outcomes	2000	Hospital in-patient	2002	Diagnoses	2022	Health-related outcomes > Hospital in-patient > Diagnoses > Summary Information (diagnoses)
41200#F101	CAT-MUL	111618/38(111656)	-0.314984	-0.700317	0.0311468	0.0907039	LOGISTIC-BINARY	Operative procedures - main OPCS		100091	Health-related outcomes	2000	Hospital in-patient	2005	Operations	2025	Health-related outcomes > Hospital in-patient > Operations > Summary Information (operations)
41210#F122	CAT-MUL	111493/163(111656)	-0.140411	-0.307158	0.0185118	0.0907225	LOGISTIC-BINARY	Operative procedures - secondary OPCS		100091	Health-related outcomes	2000	Hospital in-patient	2005	Operations	2025	Health-related outcomes > Hospital in-patient > Operations > Summary Information (operations)
41204#N390	CAT-MUL	110709/947(111656)	0.0539814	-0.00911675	0.116009	0.0907634	LOGISTIC-BINARY	Diagnoses - secondary ICD10		100091	Health-related outcomes	2000	Hospital in-patient	2002	Diagnoses	2022	Health-related outcomes > Hospital in-patient > Diagnoses > Summary Information (diagnoses)
41200#A034	CAT-MUL	111644/12(111656)	-0.643962	-1.45924	0.0308309	0.0908047	LOGISTIC-BINARY	Operative procedures - main OPCS		100091	Health-related outcomes	2000	Hospital in-patient	2005	Operations	2025	Health-related outcomes > Hospital in-patient > Operations > Summary Information (operations)
[truncated: 12,753 more rows]

## Sheet: Supplementary Data 2
Supplementary Data 2. PheWAS of polygenic risk score for tertile 2 participants (ages 53-62 years)
[truncated: 14,431 more rows]

## Sheet: Supplementary Data 3
Supplementary Data 3. PheWAS of polygenic risk score fro tertile 3 participants (ages 62-72 years)
[truncated: 15,403 more rows]

## Sheet: Supplementary Data 4
Supplementary Data 4: Replication of PheWAS hits in the HUNT study
[truncated: 35 more rows]

[truncated: 9 more sheets: Supplementary Data 5, Supplementary Data 6, Supplementary Data 7, Supplementary Data 8, Supplementary Data 9, Supplementary Data 10, Supplementary Data 11, Supplementary Data 12, Supplementary Data 13]
